# Supplementary material for: Validation of MIMGO: a method to identify differentially expressed GO terms in a microarray dataset
Source: BMC Res Notes. 2012 Dec 12;5:680. doi: 10.1186/1756-0500-5-680 (PMC3557167; doi:10.1186/1756-0500-5-680)
Supplement: Additional file 1 — Table S1. The Table shows the comparison matrices of GSEA + MIMGO and “> (avg + std)” for all differentially expressed GO terms identified at GSEA q-value threshold values of 0.02 and 0.2. [file 1756-0500-5-680-S1.xls]

## Sheet: GO_0_1_corrleration
A matrix for each differentially expressed GO term is described in the following format.
	0min	7min	14min	21min	28min	35min	42min	49min	56min	63min	70min	77min	84min	91min	98min	105min	112min	119min
GO term	correlation
GSEA + MIMGO
> (avg + std)
GSEA q-value threhold 0.02
	0min	7min	14min	21min	28min	35min	42min	49min	56min	63min	70min	77min	84min	91min	98min	105min	112min	119min
RNA POLYMERASE II TRANSCRIPTIONAL PREINITIATION COMPLEX ASSEMBLY	0.685994
GSEA + MIMGO	0	0	0	0	0	0	0	0	0	0	1	0	0	0	0	0	0	0
> (avg + std)	0	0	0	0	0	0	0	0	0	0	1	0	0	0	0	1	0	0
PURINE NUCLEOSIDE MONOPHOSPHATE METABOLIC PROCESS	0.685994
GSEA + MIMGO	0	0	0	0	0	0	0	0	1	0	0	0	0	0	0	0	0	0
> (avg + std)	0	1	0	0	0	0	0	0	1	0	0	0	0	0	0	0	0	0
COPPER ION IMPORT	0.542326
GSEA + MIMGO	0	0	0	0	0	0	0	0	0	0	0	0	0	0	1	0	0	0
> (avg + std)	0	0	0	0	0	0	1	0	0	0	1	0	0	0	1	0	0	0
ENERGY RESERVE METABOLIC PROCESS	0.685994
GSEA + MIMGO	0	0	1	0	0	0	0	0	0	0	0	0	0	0	0	0	0	0
> (avg + std)	0	1	1	0	0	0	0	0	0	0	0	0	0	0	0	0	0	0
CELL MORPHOGENESIS INVOLVED IN CONJUGATION WITH CELLULAR FUSION	0.685994
GSEA + MIMGO	1	0	0	0	0	0	0	0	0	0	0	0	0	0	0	0	0	0
> (avg + std)	1	1	0	0	0	0	0	0	0	0	0	0	0	0	0	0	0	0
PURINE RIBONUCLEOSIDE MONOPHOSPHATE BIOSYNTHETIC PROCESS	0.685994
GSEA + MIMGO	0	0	0	0	0	0	0	0	1	0	0	0	0	0	0	0	0	0
> (avg + std)	0	1	0	0	0	0	0	0	1	0	0	0	0	0	0	0	0	0
CHROMATIN ASSEMBLY	0.83666
GSEA + MIMGO	0	0	0	0	1	1	0	0	0	0	0	0	0	1	1	0	0	0
> (avg + std)	0	0	0	0	1	1	0	0	0	0	0	0	0	0	1	0	0	0
POSITIVE REGULATION OF PROTEIN COMPLEX ASSEMBLY	0.542326
GSEA + MIMGO	0	0	0	0	1	0	0	0	0	0	0	0	0	0	0	0	0	0
> (avg + std)	0	0	1	0	1	0	0	0	0	0	1	0	0	0	0	0	0	0
CELLULAR ION HOMEOSTASIS	-0.108465
GSEA + MIMGO	0	0	0	0	0	0	0	0	0	0	0	0	0	0	1	0	0	0
> (avg + std)	0	0	0	0	0	0	1	0	1	0	1	0	0	0	0	0	0	0
DOUBLE-STRAND BREAK REPAIR VIA HOMOLOGOUS RECOMBINATION	0.661438
GSEA + MIMGO	0	0	0	1	0	0	0	0	0	0	0	1	0	0	0	0	0	0
> (avg + std)	0	0	1	1	0	0	0	0	0	0	1	1	0	0	0	0	0	0
NUCLEAR POLYADENYLATION-DEPENDENT MRNA CATABOLIC PROCESS	0.685994
GSEA + MIMGO	1	0	0	0	0	0	0	0	0	0	0	0	0	0	0	0	0	0
> (avg + std)	1	0	0	0	0	0	1	0	0	0	0	0	0	0	0	0	0	0
REGULATION OF CELL DIVISION	0.542326
GSEA + MIMGO	0	0	0	0	0	0	0	0	0	0	0	1	0	0	0	0	0	0
> (avg + std)	0	0	0	0	0	0	0	0	0	0	1	1	1	0	0	0	0	0
CELLULAR CELL WALL ORGANIZATION	-0.158114
GSEA + MIMGO	0	0	0	0	0	0	0	0	0	0	0	0	0	0	1	1	0	0
> (avg + std)	1	0	0	0	0	0	0	0	0	0	1	0	1	0	0	0	0	0
GALACTOSE METABOLIC PROCESS	0.453743
GSEA + MIMGO	0	0	0	0	1	0	0	0	0	0	0	0	0	0	0	0	0	0
> (avg + std)	0	1	1	1	1	0	0	0	0	0	0	0	0	0	0	0	0	0
COPPER ION TRANSMEMBRANE TRANSPORT	0.453743
GSEA + MIMGO	0	0	0	0	0	0	0	0	0	0	0	0	0	0	1	0	0	0
> (avg + std)	0	0	0	0	0	0	1	0	1	0	1	0	0	0	1	0	0	0
GLYCOGEN METABOLIC PROCESS	0.685994
GSEA + MIMGO	0	0	1	0	0	0	0	0	0	0	0	0	0	0	0	0	0	0
> (avg + std)	0	1	1	0	0	0	0	0	0	0	0	0	0	0	0	0	0	0
REGULATION OF PROTEIN KINASE ACTIVITY	0.453743
GSEA + MIMGO	0	0	0	0	0	0	0	0	0	0	0	1	0	0	0	0	0	0
> (avg + std)	0	0	1	1	0	0	0	0	0	0	1	1	0	0	0	0	0	0
TELOMERE ORGANIZATION	0.790569
GSEA + MIMGO	0	0	0	1	0	0	0	0	0	0	0	1	0	0	0	0	0	0
> (avg + std)	0	0	1	1	0	0	0	0	0	0	0	1	0	0	0	0	0	0
NEGATIVE REGULATION OF CELLULAR COMPONENT ORGANIZATION	0.453743
GSEA + MIMGO	0	0	0	0	1	0	0	0	0	0	0	0	0	0	0	0	0	0
> (avg + std)	0	0	0	0	1	0	1	0	0	0	0	0	1	0	1	0	0	0
RESPONSE TO ORGANIC SUBSTANCE	1
GSEA + MIMGO	1	1	0	0	0	0	0	0	0	0	0	0	0	0	0	0	0	0
> (avg + std)	1	1	0	0	0	0	0	0	0	0	0	0	0	0	0	0	0	0
PURINE NUCLEOSIDE TRIPHOSPHATE BIOSYNTHETIC PROCESS	1
GSEA + MIMGO	0	0	1	0	0	0	0	0	0	0	0	0	0	0	0	0	0	0
> (avg + std)	0	0	1	0	0	0	0	0	0	0	0	0	0	0	0	0	0	0
CYTOGAMY	1
GSEA + MIMGO	1	1	0	0	0	0	0	0	0	0	0	0	0	0	0	0	0	0
> (avg + std)	1	1	0	0	0	0	0	0	0	0	0	0	0	0	0	0	0	0
CYTOKINESIS	0.83666
GSEA + MIMGO	0	0	0	0	0	0	0	0	0	0	1	1	1	0	1	0	0	0
> (avg + std)	0	0	0	0	0	0	0	0	0	0	1	1	1	0	0	0	0	0
GLUCOSE CATABOLIC PROCESS	0.661438
GSEA + MIMGO	0	0	1	0	1	0	0	0	0	0	0	0	0	0	0	0	0	0
> (avg + std)	1	0	1	0	1	0	1	0	0	0	0	0	0	0	0	0	0	0
OXIDOREDUCTION COENZYME METABOLIC PROCESS	0.83666
GSEA + MIMGO	0	1	1	1	1	0	0	0	0	0	0	0	0	0	0	0	0	0
> (avg + std)	0	1	1	1	0	0	0	0	0	0	0	0	0	0	0	0	0	0
PHEROMONE-DEPENDENT SIGNAL TRANSDUCTION INVOLVED IN CONJUGATION WITH CELLULAR FUSION	0.685994
GSEA + MIMGO	1	0	0	0	0	0	0	0	0	0	0	0	0	0	0	0	0	0
> (avg + std)	1	1	0	0	0	0	0	0	0	0	0	0	0	0	0	0	0	0
REGULATION OF ANATOMICAL STRUCTURE MORPHOGENESIS	1
GSEA + MIMGO	1	0	0	0	0	0	0	0	0	0	0	0	0	0	0	0	0	0
> (avg + std)	1	0	0	0	0	0	0	0	0	0	0	0	0	0	0	0	0	0
AMINOGLYCAN METABOLIC PROCESS	0.542326
GSEA + MIMGO	0	0	0	0	0	0	0	0	0	0	0	1	0	0	0	0	0	0
> (avg + std)	1	0	1	0	0	0	0	0	0	0	0	1	0	0	0	0	0	0
DNA CONFORMATION CHANGE	0.542326
GSEA + MIMGO	0	0	0	0	1	0	0	0	0	0	0	0	0	0	0	0	0	0
> (avg + std)	0	0	0	0	1	1	0	0	0	0	0	0	0	0	1	0	0	0
SNRNA METABOLIC PROCESS	0.542326
GSEA + MIMGO	1	0	0	0	0	0	0	0	0	0	0	0	0	0	0	0	0	0
> (avg + std)	1	0	0	0	0	0	1	0	1	0	0	0	0	0	0	0	0	0
REGULATION OF PROTEIN MODIFICATION PROCESS	0.542326
GSEA + MIMGO	0	0	0	0	0	0	0	0	0	0	0	1	0	0	0	0	0	0
> (avg + std)	0	0	1	0	0	0	0	0	0	0	1	1	0	0	0	0	0	0
ENERGY DERIVATION BY OXIDATION OF ORGANIC COMPOUNDS	0.661438
GSEA + MIMGO	0	0	1	1	0	0	0	0	0	0	0	0	0	0	0	0	0	0
> (avg + std)	0	1	1	1	0	0	1	0	0	0	0	0	0	0	0	0	0	0
REGULATION OF CYCLIN-DEPENDENT PROTEIN KINASE ACTIVITY	0.661438
GSEA + MIMGO	0	0	0	0	0	0	0	0	0	0	1	1	0	0	0	0	0	0
> (avg + std)	0	0	1	1	0	0	0	0	0	0	1	1	0	0	0	0	0	0
REGULATION OF TRANSCRIPTION FROM RNA POLYMERASE II PROMOTER BY PHEROMONES	1
GSEA + MIMGO	1	0	0	0	0	0	0	0	0	0	0	0	0	0	0	0	0	0
> (avg + std)	1	0	0	0	0	0	0	0	0	0	0	0	0	0	0	0	0	0
NUCLEAR-TRANSCRIBED MRNA CATABOLIC PROCESS, 3'-5' EXONUCLEOLYTIC NONSENSE-MEDIATED DECAY	0.542326
GSEA + MIMGO	1	0	0	0	0	0	0	0	0	0	0	0	0	0	0	0	0	0
> (avg + std)	1	0	0	0	0	0	1	0	0	0	0	0	1	0	0	0	0	0
DNA REPLICATION, SYNTHESIS OF RNA PRIMER	1
GSEA + MIMGO	0	0	1	1	1	0	0	0	0	0	0	1	1	0	0	0	0	0
> (avg + std)	0	0	1	1	1	0	0	0	0	0	0	1	1	0	0	0	0	0
PYRIDINE-CONTAINING COMPOUND METABOLIC PROCESS	0.83666
GSEA + MIMGO	0	1	1	1	1	0	0	0	0	0	0	0	0	0	0	0	0	0
> (avg + std)	0	1	1	1	0	0	0	0	0	0	0	0	0	0	0	0	0	0
DNA STRAND ELONGATION INVOLVED IN DNA REPLICATION	0.861892
GSEA + MIMGO	0	0	1	1	0	0	0	0	0	0	1	1	1	0	0	0	0	0
> (avg + std)	0	0	1	1	0	0	0	0	0	0	1	1	0	0	0	0	0	0
DNA PACKAGING	0.542326
GSEA + MIMGO	0	0	0	0	1	0	0	0	0	0	0	0	0	0	0	0	0	0
> (avg + std)	0	0	0	0	1	1	0	0	0	0	0	0	0	0	1	0	0	0
PROTEIN IMPORT INTO NUCLEUS	0.542326
GSEA + MIMGO	0	0	0	0	0	0	0	0	0	0	0	0	0	0	1	0	0	0
> (avg + std)	0	0	0	0	0	0	0	0	1	0	1	0	0	0	1	0	0	0
BASE-EXCISION REPAIR	0.453743
GSEA + MIMGO	0	0	0	0	0	0	0	0	0	0	0	1	0	0	0	0	0	0
> (avg + std)	0	0	1	1	0	0	0	0	0	0	0	1	1	0	0	0	0	0
GLYCOLYSIS	0.685994
GSEA + MIMGO	0	0	1	0	0	0	0	0	0	0	0	0	0	0	0	0	0	0
> (avg + std)	1	0	1	0	0	0	0	0	0	0	0	0	0	0	0	0	0	0
S PHASE OF MITOTIC CELL CYCLE	0.83666
GSEA + MIMGO	0	0	1	0	0	0	0	0	0	0	1	1	0	0	0	0	0	0
> (avg + std)	0	0	1	1	0	0	0	0	0	0	1	1	0	0	0	0	0	0
NUCLEAR MRNA SURVEILLANCE	0.685994
GSEA + MIMGO	1	0	0	0	0	0	0	0	0	0	0	0	0	0	0	0	0	0
> (avg + std)	1	0	0	0	0	0	1	0	0	0	0	0	0	0	0	0	0	0
POLYADENYLATION-DEPENDENT NCRNA CATABOLIC PROCESS	0.685994
GSEA + MIMGO	1	0	0	0	0	0	0	0	0	0	0	0	0	0	0	0	0	0
> (avg + std)	1	0	0	0	0	0	1	0	0	0	0	0	0	0	0	0	0	0
NEGATIVE REGULATION OF PROTEIN METABOLIC PROCESS	0.542326
GSEA + MIMGO	0	0	0	0	0	0	0	0	0	1	0	0	0	0	0	0	0	0
> (avg + std)	0	0	0	0	0	0	0	0	1	1	1	0	0	0	0	0	0	0
ASPARTATE FAMILY AMINO ACID METABOLIC PROCESS	1
GSEA + MIMGO	0	0	0	0	0	0	1	0	0	0	0	0	0	0	0	0	0	0
> (avg + std)	0	0	0	0	0	0	1	0	0	0	0	0	0	0	0	0	0	0
RRNA CATABOLIC PROCESS	0.542326
GSEA + MIMGO	1	0	0	0	0	0	0	0	0	0	0	0	0	0	0	0	0	0
> (avg + std)	1	0	0	0	0	0	1	0	1	0	0	0	0	0	0	0	0	0
NEGATIVE REGULATION OF CELL CYCLE PROCESS	0.542326
GSEA + MIMGO	0	0	0	0	0	0	0	0	0	0	0	0	0	0	1	0	0	0
> (avg + std)	0	0	0	0	0	0	1	0	0	0	0	0	1	0	1	0	0	0
GLUCAN BIOSYNTHETIC PROCESS	0.685994
GSEA + MIMGO	0	1	0	0	0	0	0	0	0	0	0	0	0	0	0	0	0	0
> (avg + std)	0	1	1	0	0	0	0	0	0	0	0	0	0	0	0	0	0	0
RESPIRATORY ELECTRON TRANSPORT CHAIN	1
GSEA + MIMGO	0	1	1	1	0	0	0	0	0	0	0	0	0	0	0	0	0	0
> (avg + std)	0	1	1	1	0	0	0	0	0	0	0	0	0	0	0	0	0	0
PYRIDINE NUCLEOTIDE METABOLIC PROCESS	0.6
GSEA + MIMGO	0	0	1	1	1	0	0	0	0	0	0	0	0	0	0	0	0	0
> (avg + std)	0	1	1	1	0	0	0	0	0	0	0	0	0	0	0	0	0	0
TRANSPOSITION	1
GSEA + MIMGO	1	0	0	0	0	0	0	0	0	0	0	0	0	0	0	0	0	0
> (avg + std)	1	0	0	0	0	0	0	0	0	0	0	0	0	0	0	0	0	0
CELLULAR RESPIRATION	0.790569
GSEA + MIMGO	0	0	1	1	0	0	0	0	0	0	0	0	0	0	0	0	0	0
> (avg + std)	0	0	1	1	0	0	1	0	0	0	0	0	0	0	0	0	0	0
CELLULAR CARBOHYDRATE METABOLIC PROCESS	0.790569
GSEA + MIMGO	0	0	1	0	1	0	0	0	0	0	0	0	0	0	0	0	0	0
> (avg + std)	0	0	1	1	1	0	0	0	0	0	0	0	0	0	0	0	0	0
DNA BIOSYNTHETIC PROCESS	0.661438
GSEA + MIMGO	0	0	0	1	0	0	0	0	0	0	0	1	0	0	0	0	0	0
> (avg + std)	0	0	1	1	0	0	0	0	0	0	1	1	0	0	0	0	0	0
MRNA-BINDING (HNRNP) PROTEIN IMPORT INTO NUCLEUS	0.542326
GSEA + MIMGO	0	0	0	0	0	0	0	0	0	0	1	0	0	0	0	0	0	0
> (avg + std)	0	0	0	0	0	0	0	0	0	0	1	0	0	0	1	1	0	0
POSITIVE REGULATION OF DNA METABOLIC PROCESS	0.790569
GSEA + MIMGO	0	0	1	0	0	0	0	0	0	0	0	1	0	0	0	0	0	0
> (avg + std)	0	0	1	1	0	0	0	0	0	0	0	1	0	0	0	0	0	0
NADH METABOLIC PROCESS	-0.108465
GSEA + MIMGO	0	0	0	0	0	0	0	0	0	0	0	0	0	0	1	0	0	0
> (avg + std)	0	1	1	0	0	0	1	0	0	0	0	0	0	0	0	0	0	0
SMALL MOLECULE CATABOLIC PROCESS	0.542326
GSEA + MIMGO	0	0	1	0	0	0	0	0	0	0	0	0	0	0	0	0	0	0
> (avg + std)	0	1	1	0	0	0	1	0	0	0	0	0	0	0	0	0	0	0
CELLULAR MACROMOLECULAR COMPLEX ASSEMBLY	-0.0857493
GSEA + MIMGO	0	0	0	0	0	0	0	0	0	0	0	0	0	0	1	0	0	0
> (avg + std)	0	0	0	0	0	0	1	0	1	0	0	0	0	0	0	0	0	0
ARGININE BIOSYNTHETIC PROCESS	0.685994
GSEA + MIMGO	0	1	0	0	0	0	0	0	0	0	0	0	0	0	0	0	0	0
> (avg + std)	0	1	1	0	0	0	0	0	0	0	0	0	0	0	0	0	0	0
ALCOHOL CATABOLIC PROCESS	0.316228
GSEA + MIMGO	0	0	1	0	1	0	0	0	0	0	0	0	0	0	0	0	0	0
> (avg + std)	1	1	1	0	0	0	0	0	0	0	0	0	0	0	0	0	0	0
CELLULAR RESPONSE TO PHEROMONE	1
GSEA + MIMGO	1	0	0	0	0	0	0	0	0	0	0	0	0	0	0	0	0	0
> (avg + std)	1	0	0	0	0	0	0	0	0	0	0	0	0	0	0	0	0	0
GLYCOSYLATION	0.478091
GSEA + MIMGO	0	0	0	0	1	0	1	0	0	0	0	0	0	0	1	0	0	0
> (avg + std)	0	0	0	0	1	1	1	0	0	0	0	0	1	0	0	0	0	0
GLYCEROL METABOLIC PROCESS	0.542326
GSEA + MIMGO	0	1	0	0	0	0	0	0	0	0	0	0	0	0	0	0	0	0
> (avg + std)	0	1	1	1	0	0	0	0	0	0	0	0	0	0	0	0	0	0
OLIGOSACCHARIDE BIOSYNTHETIC PROCESS	0.542326
GSEA + MIMGO	0	0	1	0	0	0	0	0	0	0	0	0	0	0	0	0	0	0
> (avg + std)	0	1	1	0	0	0	0	0	0	0	0	0	1	0	0	0	0	0
ELECTRON TRANSPORT CHAIN	0.685994
GSEA + MIMGO	0	0	1	0	0	0	0	0	0	0	0	0	0	0	0	0	0	0
> (avg + std)	0	1	1	0	0	0	0	0	0	0	0	0	0	0	0	0	0	0
G-PROTEIN COUPLED RECEPTOR PROTEIN SIGNALING PATHWAY	1
GSEA + MIMGO	1	1	0	0	0	0	0	0	0	0	0	0	0	0	0	0	0	0
> (avg + std)	1	1	0	0	0	0	0	0	0	0	0	0	0	0	0	0	0	0
NUCLEAR IMPORT	0.542326
GSEA + MIMGO	0	0	0	0	0	0	0	0	0	0	0	0	0	0	1	0	0	0
> (avg + std)	0	0	0	0	0	0	0	0	1	0	1	0	0	0	1	0	0	0
DNA REPAIR	0.661438
GSEA + MIMGO	0	0	0	1	0	0	0	0	0	0	0	1	0	0	0	0	0	0
> (avg + std)	0	0	0	1	1	0	0	0	0	0	0	1	1	0	0	0	0	0
DNA-DEPENDENT DNA REPLICATION	0.83666
GSEA + MIMGO	0	0	0	1	0	0	0	0	0	0	1	1	0	0	0	0	0	0
> (avg + std)	0	0	1	1	0	0	0	0	0	0	1	1	0	0	0	0	0	0
TRNA EXPORT FROM NUCLEUS	0.542326
GSEA + MIMGO	0	0	0	0	0	0	0	0	0	0	1	0	0	0	0	0	0	0
> (avg + std)	0	0	0	0	0	0	0	0	0	0	1	0	0	0	1	1	0	0
REGULATION OF CONJUGATION	1
GSEA + MIMGO	1	0	0	0	0	0	0	0	0	0	0	0	0	0	0	0	0	0
> (avg + std)	1	0	0	0	0	0	0	0	0	0	0	0	0	0	0	0	0	0
NADPH REGENERATION	0.6
GSEA + MIMGO	0	0	1	1	1	0	0	0	0	0	0	0	0	0	0	0	0	0
> (avg + std)	0	1	1	1	0	0	0	0	0	0	0	0	0	0	0	0	0	0
DNA GEOMETRIC CHANGE	0.542326
GSEA + MIMGO	0	0	0	0	0	0	0	0	0	0	0	1	0	0	0	0	0	0
> (avg + std)	0	0	0	1	0	0	0	0	0	0	1	1	0	0	0	0	0	0
SNORNA POLYADENYLATION	0.685994
GSEA + MIMGO	1	0	0	0	0	0	0	0	0	0	0	0	0	0	0	0	0	0
> (avg + std)	1	0	0	0	0	0	1	0	0	0	0	0	0	0	0	0	0	0
NEGATIVE REGULATION OF CELL CYCLE	0.542326
GSEA + MIMGO	0	0	0	0	0	0	0	0	0	0	0	0	0	0	1	0	0	0
> (avg + std)	0	0	0	0	1	0	0	0	0	0	0	0	1	0	1	0	0	0
SULFATE ASSIMILATION	0.685994
GSEA + MIMGO	0	0	0	0	0	0	1	0	0	0	0	0	0	0	0	0	0	0
> (avg + std)	0	0	0	0	0	0	1	1	0	0	0	0	0	0	0	0	0	0
MITOCHONDRIAL TRANSPORT	0.685994
GSEA + MIMGO	0	0	0	0	0	0	1	0	0	0	0	0	0	0	0	0	0	0
> (avg + std)	0	0	0	0	1	0	1	0	0	0	0	0	0	0	0	0	0	0
DISACCHARIDE METABOLIC PROCESS	1
GSEA + MIMGO	0	1	1	0	0	0	0	0	0	0	0	0	0	0	0	0	0	0
> (avg + std)	0	1	1	0	0	0	0	0	0	0	0	0	0	0	0	0	0	0
CYTOKINETIC PROCESS	0.83666
GSEA + MIMGO	0	0	0	0	0	0	0	0	0	0	1	1	1	0	1	0	0	0
> (avg + std)	0	0	0	0	0	0	0	0	0	0	1	1	1	0	0	0	0	0
ATP SYNTHESIS COUPLED ELECTRON TRANSPORT	1
GSEA + MIMGO	0	1	1	1	0	0	0	0	0	0	0	0	0	0	0	0	0	0
> (avg + std)	0	1	1	1	0	0	0	0	0	0	0	0	0	0	0	0	0	0
REGULATION OF PHOSPHORYLATION	0.685994
GSEA + MIMGO	0	0	0	0	0	0	0	0	0	0	0	1	0	0	0	0	0	0
> (avg + std)	0	0	0	0	0	0	0	0	0	0	1	1	0	0	0	0	0	0
SEXUAL REPRODUCTION	0.685994
GSEA + MIMGO	1	0	0	0	0	0	0	0	0	0	0	0	0	0	0	0	0	0
> (avg + std)	1	1	0	0	0	0	0	0	0	0	0	0	0	0	0	0	0	0
RESPONSE TO OXIDATIVE STRESS	0.685994
GSEA + MIMGO	0	0	1	0	0	0	0	0	0	0	0	0	0	0	0	0	0	0
> (avg + std)	0	1	1	0	0	0	0	0	0	0	0	0	0	0	0	0	0	0
OLIGOSACCHARIDE METABOLIC PROCESS	0.542326
GSEA + MIMGO	0	0	1	0	0	0	0	0	0	0	0	0	0	0	0	0	0	0
> (avg + std)	0	1	1	1	0	0	0	0	0	0	0	0	0	0	0	0	0	0
FERMENTATION	0.542326
GSEA + MIMGO	0	0	0	0	0	0	1	0	0	0	0	0	0	0	0	0	0	0
> (avg + std)	0	0	0	0	1	0	1	0	0	0	0	0	0	0	1	0	0	0
TRANSLATION	0.790569
GSEA + MIMGO	0	0	0	0	0	0	0	0	1	0	0	0	0	0	1	0	0	0
> (avg + std)	0	0	0	0	0	0	0	0	1	0	1	0	0	0	1	0	0	0
REGULATION OF TRANSCRIPTION FROM RNA POLYMERASE I PROMOTER	-0.0857493
GSEA + MIMGO	0	0	0	0	0	0	0	0	0	0	0	0	0	0	0	0	1	0
> (avg + std)	0	0	0	0	0	0	1	0	1	0	0	0	0	0	0	0	0	0
CELLULAR CHEMICAL HOMEOSTASIS	-0.108465
GSEA + MIMGO	0	0	0	0	0	0	0	0	0	0	0	0	0	0	1	0	0	0
> (avg + std)	0	0	0	0	0	0	1	0	1	0	1	0	0	0	0	0	0	0
OXIDATION-REDUCTION PROCESS	0.542326
GSEA + MIMGO	0	0	1	0	0	0	0	0	0	0	0	0	0	0	0	0	0	0
> (avg + std)	0	1	1	0	0	0	1	0	0	0	0	0	0	0	0	0	0	0
SUPEROXIDE METABOLIC PROCESS	0.542326
GSEA + MIMGO	0	0	0	0	0	0	0	0	0	0	0	0	0	0	1	0	0	0
> (avg + std)	0	0	0	0	0	0	1	0	0	0	0	0	1	0	1	0	0	0
NUCLEAR POLYADENYLATION-DEPENDENT RRNA CATABOLIC PROCESS	0.685994
GSEA + MIMGO	1	0	0	0	0	0	0	0	0	0	0	0	0	0	0	0	0	0
> (avg + std)	1	0	0	0	0	0	1	0	0	0	0	0	0	0	0	0	0	0
NUCLEAR-TRANSCRIBED MRNA CATABOLIC PROCESS, EXONUCLEOLYTIC, 3'-5'	0.542326
GSEA + MIMGO	1	0	0	0	0	0	0	0	0	0	0	0	0	0	0	0	0	0
> (avg + std)	1	0	0	0	0	0	1	0	0	0	0	0	1	0	0	0	0	0
BIOLOGICAL ADHESION	0.685994
GSEA + MIMGO	0	1	0	0	0	0	0	0	0	0	0	0	0	0	0	0	0	0
> (avg + std)	1	1	0	0	0	0	0	0	0	0	0	0	0	0	0	0	0	0
DNA-DEPENDENT DNA REPLICATION INITIATION	0.83666
GSEA + MIMGO	0	0	0	1	0	0	0	0	0	0	1	1	0	0	0	0	0	0
> (avg + std)	0	0	1	1	0	0	0	0	0	0	1	1	0	0	0	0	0	0
TREHALOSE BIOSYNTHETIC PROCESS	1
GSEA + MIMGO	0	1	1	0	0	0	0	0	0	0	0	0	0	0	0	0	0	0
> (avg + std)	0	1	1	0	0	0	0	0	0	0	0	0	0	0	0	0	0	0
CYSTEINE METABOLIC PROCESS	0.790569
GSEA + MIMGO	0	0	0	0	0	0	1	1	0	0	0	0	0	0	0	0	0	0
> (avg + std)	0	0	0	0	0	1	1	1	0	0	0	0	0	0	0	0	0	0
PURINE BASE BIOSYNTHETIC PROCESS	0.542326
GSEA + MIMGO	0	0	0	0	0	0	0	0	1	0	0	0	0	0	0	0	0	0
> (avg + std)	0	0	0	0	0	0	1	0	1	0	1	0	0	0	0	0	0	0
DNA REPLICATION-DEPENDENT NUCLEOSOME ORGANIZATION	0.542326
GSEA + MIMGO	0	0	0	1	0	0	0	0	0	0	0	0	0	0	0	0	0	0
> (avg + std)	0	0	1	1	0	0	0	0	0	0	0	1	0	0	0	0	0	0
SISTER CHROMATID COHESION	0.678571
GSEA + MIMGO	0	0	0	1	1	0	0	0	0	0	0	1	1	0	0	0	0	0
> (avg + std)	0	0	1	1	1	0	0	0	0	0	0	1	0	0	0	0	0	0
REGULATION OF DNA REPLICATION	0.453743
GSEA + MIMGO	0	0	0	1	0	0	0	0	0	0	0	0	0	0	0	0	0	0
> (avg + std)	0	0	1	1	0	0	0	0	0	0	1	1	0	0	0	0	0	0
MITOCHONDRION DEGRADATION	0.542326
GSEA + MIMGO	0	1	0	0	0	0	0	0	0	0	0	0	0	0	0	0	0	0
> (avg + std)	1	1	1	0	0	0	0	0	0	0	0	0	0	0	0	0	0	0
COENZYME CATABOLIC PROCESS	0.342997
GSEA + MIMGO	0	0	0	1	0	0	0	0	0	0	0	0	0	0	0	0	0	0
> (avg + std)	0	1	1	1	1	1	1	0	0	0	0	0	0	0	0	0	0	0
RNA SURVEILLANCE	0.685994
GSEA + MIMGO	1	0	0	0	0	0	0	0	0	0	0	0	0	0	0	0	0	0
> (avg + std)	1	0	0	0	0	0	1	0	0	0	0	0	0	0	0	0	0	0
MITOCHONDRIAL ELECTRON TRANSPORT, UBIQUINOL TO CYTOCHROME C	0.542326
GSEA + MIMGO	0	0	1	0	0	0	0	0	0	0	0	0	0	0	0	0	0	0
> (avg + std)	0	1	1	1	0	0	0	0	0	0	0	0	0	0	0	0	0	0
REGULATION OF CONJUGATION WITH CELLULAR FUSION	1
GSEA + MIMGO	1	0	0	0	0	0	0	0	0	0	0	0	0	0	0	0	0	0
> (avg + std)	1	0	0	0	0	0	0	0	0	0	0	0	0	0	0	0	0	0
NUCLEOSIDE TRIPHOSPHATE BIOSYNTHETIC PROCESS	0.685994
GSEA + MIMGO	0	0	1	0	0	0	0	0	0	0	0	0	0	0	0	0	0	0
> (avg + std)	0	0	1	1	0	0	0	0	0	0	0	0	0	0	0	0	0	0
DISACCHARIDE BIOSYNTHETIC PROCESS	1
GSEA + MIMGO	0	1	1	0	0	0	0	0	0	0	0	0	0	0	0	0	0	0
> (avg + std)	0	1	1	0	0	0	0	0	0	0	0	0	0	0	0	0	0	0
POSTREPLICATION REPAIR	0.542326
GSEA + MIMGO	0	0	0	1	0	0	0	0	0	0	0	0	0	0	0	0	0	0
> (avg + std)	0	0	0	1	1	0	0	0	0	0	0	0	1	0	0	0	0	0
ANATOMICAL STRUCTURE HOMEOSTASIS	0.790569
GSEA + MIMGO	0	0	0	1	0	0	0	0	0	0	0	1	0	0	0	0	0	0
> (avg + std)	0	0	1	1	0	0	0	0	0	0	0	1	0	0	0	0	0	0
NUCLEOSIDE MONOPHOSPHATE METABOLIC PROCESS	0.542326
GSEA + MIMGO	0	0	0	0	0	0	0	0	1	0	0	0	0	0	0	0	0	0
> (avg + std)	0	1	0	0	0	0	0	0	1	0	1	0	0	0	0	0	0	0
CARBOHYDRATE TRANSPORT	0.4375
GSEA + MIMGO	0	0	1	0	0	0	0	0	0	0	0	0	1	0	0	0	0	0
> (avg + std)	0	1	1	0	0	0	0	0	0	0	0	0	0	0	0	0	0	0
GLYCOSIDE METABOLIC PROCESS	0.790569
GSEA + MIMGO	0	1	1	1	0	0	0	0	0	0	0	0	0	0	0	0	0	0
> (avg + std)	0	1	1	0	0	0	0	0	0	0	0	0	0	0	0	0	0	0
KARYOGAMY	1
GSEA + MIMGO	1	0	0	0	0	0	0	0	0	0	0	0	0	0	0	0	0	0
> (avg + std)	1	0	0	0	0	0	0	0	0	0	0	0	0	0	0	0	0	0
POSITIVE REGULATION OF DNA REPLICATION	0.790569
GSEA + MIMGO	0	0	1	1	0	0	0	0	0	0	0	0	0	0	0	0	0	0
> (avg + std)	0	0	1	1	0	0	0	0	0	0	0	1	0	0	0	0	0	0
MONOSACCHARIDE TRANSPORT	0.6
GSEA + MIMGO	0	1	1	0	0	0	0	0	0	0	0	0	1	0	0	0	0	0
> (avg + std)	0	1	1	0	0	0	0	0	0	0	1	0	0	0	0	0	0	0
NUCLEOSIDE MONOPHOSPHATE BIOSYNTHETIC PROCESS	0.542326
GSEA + MIMGO	0	0	0	0	0	0	0	0	1	0	0	0	0	0	0	0	0	0
> (avg + std)	0	1	0	0	0	0	0	0	1	0	1	0	0	0	0	0	0	0
ATP BIOSYNTHETIC PROCESS	1
GSEA + MIMGO	0	0	1	0	0	0	0	0	0	0	0	0	0	0	0	0	0	0
> (avg + std)	0	0	1	0	0	0	0	0	0	0	0	0	0	0	0	0	0	0
POLYSACCHARIDE METABOLIC PROCESS	0.542326
GSEA + MIMGO	0	0	1	0	0	0	0	0	0	0	0	0	0	0	0	0	0	0
> (avg + std)	1	1	1	0	0	0	0	0	0	0	0	0	0	0	0	0	0	0
GLUTAMINE FAMILY AMINO ACID BIOSYNTHETIC PROCESS	0.391077
GSEA + MIMGO	0	0	1	0	0	0	0	0	0	0	0	0	0	0	0	0	0	0
> (avg + std)	0	1	1	1	1	0	1	0	0	0	0	0	0	0	0	0	0	0
GLYCOSIDE BIOSYNTHETIC PROCESS	1
GSEA + MIMGO	0	1	1	0	0	0	0	0	0	0	0	0	0	0	0	0	0	0
> (avg + std)	0	1	1	0	0	0	0	0	0	0	0	0	0	0	0	0	0	0
AMINOGLYCAN BIOSYNTHETIC PROCESS	0.542326
GSEA + MIMGO	0	0	0	0	0	0	0	0	0	0	0	1	0	0	0	0	0	0
> (avg + std)	1	0	0	0	0	0	0	0	0	0	1	1	0	0	0	0	0	0
NCRNA POLYADENYLATION	0.685994
GSEA + MIMGO	1	0	0	0	0	0	0	0	0	0	0	0	0	0	0	0	0	0
> (avg + std)	1	0	0	0	0	0	1	0	0	0	0	0	0	0	0	0	0	0
PEPTIDE METABOLIC PROCESS	0.542326
GSEA + MIMGO	0	0	1	0	0	0	0	0	0	0	0	0	0	0	0	0	0	0
> (avg + std)	0	1	1	1	0	0	0	0	0	0	0	0	0	0	0	0	0	0
CELL CYCLE ARREST	1
GSEA + MIMGO	0	0	0	0	0	0	0	0	0	0	0	0	1	0	1	0	0	0
> (avg + std)	0	0	0	0	0	0	0	0	0	0	0	0	1	0	1	0	0	0
METHIONINE BIOSYNTHETIC PROCESS	1
GSEA + MIMGO	0	0	0	0	0	0	1	1	0	0	0	0	0	0	0	0	0	0
> (avg + std)	0	0	0	0	0	0	1	1	0	0	0	0	0	0	0	0	0	0
CARBOHYDRATE CATABOLIC PROCESS	0.790569
GSEA + MIMGO	0	1	1	0	0	0	0	0	0	0	0	0	0	0	0	0	0	0
> (avg + std)	1	1	1	0	0	0	0	0	0	0	0	0	0	0	0	0	0	0
NUCLEOBASE BIOSYNTHETIC PROCESS	0.542326
GSEA + MIMGO	0	0	0	0	0	0	0	0	1	0	0	0	0	0	0	0	0	0
> (avg + std)	0	0	0	0	0	0	1	0	1	0	1	0	0	0	0	0	0	0
REGULATION OF TRANSLATIONAL FIDELITY	0.542326
GSEA + MIMGO	0	0	0	0	0	0	0	0	0	0	0	0	0	0	1	0	0	0
> (avg + std)	0	0	0	0	0	0	0	0	1	0	1	0	0	0	1	0	0	0
REPRODUCTION	1
GSEA + MIMGO	1	0	0	0	0	0	0	0	0	0	0	0	0	0	0	0	0	0
> (avg + std)	1	0	0	0	0	0	0	0	0	0	0	0	0	0	0	0	0	0
TRICARBOXYLIC ACID CYCLE	0.342997
GSEA + MIMGO	0	0	0	1	0	0	0	0	0	0	0	0	0	0	0	0	0	0
> (avg + std)	0	1	1	1	1	1	1	0	0	0	0	0	0	0	0	0	0	0
CYTOKINESIS, COMPLETION OF SEPARATION	0.661438
GSEA + MIMGO	0	0	0	0	0	0	0	0	0	0	0	1	1	0	0	0	0	0
> (avg + std)	1	0	0	0	0	0	0	0	0	0	1	1	1	0	0	0	0	0
DNA REPLICATION	0.661438
GSEA + MIMGO	0	0	0	1	0	0	0	0	0	0	0	1	0	0	0	0	0	0
> (avg + std)	0	0	1	1	0	0	0	0	0	0	1	1	0	0	0	0	0	0
SMALL MOLECULE BIOSYNTHETIC PROCESS	0.685994
GSEA + MIMGO	0	0	1	0	0	0	0	0	0	0	0	0	0	0	0	0	0	0
> (avg + std)	0	0	1	0	0	0	1	0	0	0	0	0	0	0	0	0	0	0
GLYCOPROTEIN METABOLIC PROCESS	0.661438
GSEA + MIMGO	0	0	0	0	1	0	1	0	0	0	0	0	0	0	0	0	0	0
> (avg + std)	0	0	0	0	1	1	1	0	0	0	0	0	1	0	0	0	0	0
CARBOHYDRATE METABOLIC PROCESS	0.685994
GSEA + MIMGO	0	0	1	0	0	0	0	0	0	0	0	0	0	0	0	0	0	0
> (avg + std)	0	0	1	0	1	0	0	0	0	0	0	0	0	0	0	0	0	0
ALDITOL METABOLIC PROCESS	0.542326
GSEA + MIMGO	0	1	0	0	0	0	0	0	0	0	0	0	0	0	0	0	0	0
> (avg + std)	0	1	1	1	0	0	0	0	0	0	0	0	0	0	0	0	0	0
TELOMERE MAINTENANCE VIA TELOMERE LENGTHENING	0.542326
GSEA + MIMGO	0	0	0	0	1	0	0	0	0	0	0	0	0	0	0	0	0	0
> (avg + std)	0	0	0	0	1	0	1	0	0	0	0	0	1	0	0	0	0	0
CATION HOMEOSTASIS	0.453743
GSEA + MIMGO	0	0	0	0	0	0	0	0	0	0	0	0	0	0	1	0	0	0
> (avg + std)	0	0	0	0	0	0	1	0	1	0	1	0	0	0	1	0	0	0
NUCLEAR POLYADENYLATION-DEPENDENT NCRNA CATABOLIC PROCESS	0.685994
GSEA + MIMGO	1	0	0	0	0	0	0	0	0	0	0	0	0	0	0	0	0	0
> (avg + std)	1	0	0	0	0	0	1	0	0	0	0	0	0	0	0	0	0	0
LEADING STRAND ELONGATION	0.570088
GSEA + MIMGO	0	0	0	1	0	0	0	0	0	0	0	1	0	0	0	0	0	0
> (avg + std)	0	0	1	1	1	0	0	0	0	0	0	1	1	0	0	0	0	0
DEOXYRIBONUCLEOTIDE BIOSYNTHETIC PROCESS	0.453743
GSEA + MIMGO	0	0	0	1	0	0	0	0	0	0	0	0	0	0	0	0	0	0
> (avg + std)	0	0	1	1	1	0	0	0	0	0	0	1	0	0	0	0	0	0
MITOTIC SISTER CHROMATID COHESION	0.678571
GSEA + MIMGO	0	0	0	1	1	0	0	0	0	0	0	1	1	0	0	0	0	0
> (avg + std)	0	0	1	1	1	0	0	0	0	0	0	1	0	0	0	0	0	0
CELLULAR PROCESS INVOLVED IN REPRODUCTION	1
GSEA + MIMGO	1	0	0	0	0	0	0	0	0	0	0	0	0	0	0	0	0	0
> (avg + std)	1	0	0	0	0	0	0	0	0	0	0	0	0	0	0	0	0	0
CYTOKINETIC CELL SEPARATION	0.83666
GSEA + MIMGO	0	0	0	0	0	0	0	0	0	0	1	1	1	0	0	0	0	0
> (avg + std)	1	0	0	0	0	0	0	0	0	0	1	1	1	0	0	0	0	0
CELL WALL ORGANIZATION	-0.158114
GSEA + MIMGO	0	0	0	0	0	0	0	0	0	0	0	0	0	0	1	1	0	0
> (avg + std)	1	0	0	0	0	0	0	0	0	0	1	0	1	0	0	0	0	0
PROTEIN TARGETING TO MITOCHONDRION	0.685994
GSEA + MIMGO	0	0	0	0	0	0	1	0	0	0	0	0	0	0	0	0	0	0
> (avg + std)	0	0	0	0	1	0	1	0	0	0	0	0	0	0	0	0	0	0
NUCLEAR NCRNA SURVEILLANCE	0.685994
GSEA + MIMGO	1	0	0	0	0	0	0	0	0	0	0	0	0	0	0	0	0	0
> (avg + std)	1	0	0	0	0	0	1	0	0	0	0	0	0	0	0	0	0	0
DNA REPLICATION, OKAZAKI FRAGMENT PROCESSING	0.570088
GSEA + MIMGO	0	0	0	1	0	0	0	0	0	0	0	0	1	0	0	0	0	0
> (avg + std)	0	0	1	1	1	0	0	0	0	0	0	1	1	0	0	0	0	0
GLUCOSE TRANSPORT	0.661438
GSEA + MIMGO	0	1	1	0	0	0	0	0	0	0	0	0	0	0	0	0	0	0
> (avg + std)	0	1	1	1	0	0	0	0	0	0	1	0	0	0	0	0	0	0
OXIDATIVE PHOSPHORYLATION	1
GSEA + MIMGO	0	1	1	1	0	0	0	0	0	0	0	0	0	0	0	0	0	0
> (avg + std)	0	1	1	1	0	0	0	0	0	0	0	0	0	0	0	0	0	0
DNA STRAND ELONGATION	0.861892
GSEA + MIMGO	0	0	1	1	0	0	0	0	0	0	1	1	1	0	0	0	0	0
> (avg + std)	0	0	1	1	0	0	0	0	0	0	1	1	0	0	0	0	0	0
POSITIVE REGULATION OF CELL CYCLE PROCESS	0.542326
GSEA + MIMGO	0	0	0	0	0	0	0	0	1	0	0	0	0	0	0	0	0	0
> (avg + std)	0	0	0	0	0	0	1	1	1	0	0	0	0	0	0	0	0	0
ION TRANSPORT	0.542326
GSEA + MIMGO	0	0	0	0	0	0	0	0	1	0	0	0	0	0	0	0	0	0
> (avg + std)	0	0	0	0	0	0	1	0	1	0	1	0	0	0	0	0	0	0
CELL MORPHOGENESIS	0.685994
GSEA + MIMGO	1	0	0	0	0	0	0	0	0	0	0	0	0	0	0	0	0	0
> (avg + std)	1	1	0	0	0	0	0	0	0	0	0	0	0	0	0	0	0	0
HETERODUPLEX FORMATION	0.790569
GSEA + MIMGO	0	0	0	1	0	0	0	0	0	0	0	1	0	0	0	0	0	0
> (avg + std)	0	0	1	1	0	0	0	0	0	0	0	1	0	0	0	0	0	0
AMINO ACID TRANSPORT	0.542326
GSEA + MIMGO	0	0	0	0	0	0	1	0	0	0	0	0	0	0	0	0	0	0
> (avg + std)	0	1	1	0	0	0	1	0	0	0	0	0	0	0	0	0	0	0
PURINE NUCLEOSIDE MONOPHOSPHATE BIOSYNTHETIC PROCESS	0.685994
GSEA + MIMGO	0	0	0	0	0	0	0	0	1	0	0	0	0	0	0	0	0	0
> (avg + std)	0	1	0	0	0	0	0	0	1	0	0	0	0	0	0	0	0	0
SULFUR COMPOUND BIOSYNTHETIC PROCESS	1
GSEA + MIMGO	0	0	0	0	0	0	1	1	0	0	0	0	0	0	0	0	0	0
> (avg + std)	0	0	0	0	0	0	1	1	0	0	0	0	0	0	0	0	0	0
HEXOSE METABOLIC PROCESS	0.542326
GSEA + MIMGO	0	0	1	0	0	0	0	0	0	0	0	0	0	0	0	0	0	0
> (avg + std)	0	0	1	1	1	0	0	0	0	0	0	0	0	0	0	0	0	0
REPRODUCTIVE PROCESS	1
GSEA + MIMGO	1	0	0	0	0	0	0	0	0	0	0	0	0	0	0	0	0	0
> (avg + std)	1	0	0	0	0	0	0	0	0	0	0	0	0	0	0	0	0	0
NUCLEOSOME ORGANIZATION	0.453743
GSEA + MIMGO	0	0	0	0	0	0	0	0	0	0	0	0	0	0	0	1	0	0
> (avg + std)	0	0	0	0	1	1	0	0	0	0	0	0	0	0	1	1	0	0
REGULATION OF PROTEIN PHOSPHORYLATION	0.685994
GSEA + MIMGO	0	0	0	0	0	0	0	0	0	0	0	1	0	0	0	0	0	0
> (avg + std)	0	0	0	0	0	0	0	0	0	0	1	1	0	0	0	0	0	0
REGULATION OF TRANSCRIPTION BY PHEROMONES	1
GSEA + MIMGO	1	0	0	0	0	0	0	0	0	0	0	0	0	0	0	0	0	0
> (avg + std)	1	0	0	0	0	0	0	0	0	0	0	0	0	0	0	0	0	0
GLUTAMATE BIOSYNTHETIC PROCESS	0.661438
GSEA + MIMGO	0	0	0	0	1	0	1	0	0	0	0	0	0	0	0	0	0	0
> (avg + std)	0	0	1	1	1	0	1	0	0	0	0	0	0	0	0	0	0	0
PROTEIN LOCALIZATION TO NUCLEUS	0.4375
GSEA + MIMGO	0	0	0	0	0	0	0	0	0	0	1	0	0	0	1	0	0	0
> (avg + std)	1	0	0	0	0	0	0	0	0	0	1	0	0	0	0	0	0	0
MITOTIC RECOMBINATION	1
GSEA + MIMGO	0	0	1	1	0	0	0	0	0	0	0	1	0	0	0	0	0	0
> (avg + std)	0	0	1	1	0	0	0	0	0	0	0	1	0	0	0	0	0	0
GENERATION OF PRECURSOR METABOLITES AND ENERGY	0.542326
GSEA + MIMGO	0	0	1	0	0	0	0	0	0	0	0	0	0	0	0	0	0	0
> (avg + std)	0	1	1	0	0	0	1	0	0	0	0	0	0	0	0	0	0	0
ASPARTATE FAMILY AMINO ACID BIOSYNTHETIC PROCESS	1
GSEA + MIMGO	0	0	0	0	0	0	1	0	0	0	0	0	0	0	0	0	0	0
> (avg + std)	0	0	0	0	0	0	1	0	0	0	0	0	0	0	0	0	0	0
NUCLEOSOME ASSEMBLY	0.72111
GSEA + MIMGO	0	0	0	0	1	1	0	0	0	0	0	0	1	1	1	0	0	0
> (avg + std)	0	0	0	0	1	1	0	0	0	0	0	0	0	0	1	0	0	0
ATP SYNTHESIS COUPLED PROTON TRANSPORT	0.685994
GSEA + MIMGO	0	0	1	0	0	0	0	0	0	0	0	0	0	0	0	0	0	0
> (avg + std)	0	0	1	1	0	0	0	0	0	0	0	0	0	0	0	0	0	0
AMINE TRANSPORT	0.542326
GSEA + MIMGO	0	0	0	0	0	0	1	0	0	0	0	0	0	0	0	0	0	0
> (avg + std)	0	1	1	0	0	0	1	0	0	0	0	0	0	0	0	0	0	0
MACROMOLECULE GLYCOSYLATION	0.478091
GSEA + MIMGO	0	0	0	0	1	0	1	0	0	0	0	0	0	0	1	0	0	0
> (avg + std)	0	0	0	0	1	1	1	0	0	0	0	0	1	0	0	0	0	0
RECOMBINATIONAL REPAIR	0.790569
GSEA + MIMGO	0	0	0	1	0	0	0	0	0	0	0	1	0	0	0	0	0	0
> (avg + std)	0	0	1	1	0	0	0	0	0	0	0	1	0	0	0	0	0	0
MISMATCH REPAIR	1
GSEA + MIMGO	0	0	1	1	1	0	0	0	0	0	0	1	1	0	0	0	0	0
> (avg + std)	0	0	1	1	1	0	0	0	0	0	0	1	1	0	0	0	0	0
GLUTAMATE METABOLIC PROCESS	0.570088
GSEA + MIMGO	0	0	0	0	1	0	1	0	0	0	0	0	0	0	0	0	0	0
> (avg + std)	0	1	1	1	1	0	1	0	0	0	0	0	0	0	0	0	0	0
LYSINE METABOLIC PROCESS	0.542326
GSEA + MIMGO	0	0	0	0	0	0	0	0	0	0	0	0	0	0	1	0	0	0
> (avg + std)	0	0	0	0	0	0	0	0	0	0	1	0	1	0	1	0	0	0
METAL ION TRANSPORT	0.6
GSEA + MIMGO	0	0	0	0	0	0	1	0	1	0	0	0	0	0	1	0	0	0
> (avg + std)	0	0	0	0	0	0	1	0	1	0	1	0	0	0	0	0	0	0
RESPONSE TO CHEMICAL STIMULUS	0.685994
GSEA + MIMGO	1	0	0	0	0	0	0	0	0	0	0	0	0	0	0	0	0	0
> (avg + std)	1	1	0	0	0	0	0	0	0	0	0	0	0	0	0	0	0	0
ALCOHOL METABOLIC PROCESS	0.542326
GSEA + MIMGO	0	0	1	0	0	0	0	0	0	0	0	0	0	0	0	0	0	0
> (avg + std)	0	1	1	0	0	0	1	0	0	0	0	0	0	0	0	0	0	0
NCRNA CATABOLIC PROCESS	0.542326
GSEA + MIMGO	1	0	0	0	0	0	0	0	0	0	0	0	0	0	0	0	0	0
> (avg + std)	1	0	0	0	0	0	1	0	1	0	0	0	0	0	0	0	0	0
RESPONSE TO PHEROMONE INVOLVED IN CONJUGATION WITH CELLULAR FUSION	1
GSEA + MIMGO	1	1	0	0	0	0	0	0	0	0	0	0	0	0	0	0	0	0
> (avg + std)	1	1	0	0	0	0	0	0	0	0	0	0	0	0	0	0	0	0
DOUBLE-STRAND BREAK REPAIR VIA BREAK-INDUCED REPLICATION	0.83666
GSEA + MIMGO	0	0	1	0	0	0	0	0	0	0	1	1	0	0	0	0	0	0
> (avg + std)	0	1	1	0	0	0	0	0	0	0	1	1	0	0	0	0	0	0
HISTONE MODIFICATION	0.685994
GSEA + MIMGO	0	0	0	0	0	0	0	0	0	0	0	0	0	0	0	1	0	0
> (avg + std)	0	0	0	0	0	0	1	0	0	0	0	0	0	0	0	1	0	0
REGULATION OF KINASE ACTIVITY	0.453743
GSEA + MIMGO	0	0	0	0	0	0	0	0	0	0	0	1	0	0	0	0	0	0
> (avg + std)	0	0	1	1	0	0	0	0	0	0	1	1	0	0	0	0	0	0
CELLULAR ALDEHYDE METABOLIC PROCESS	0.542326
GSEA + MIMGO	0	1	0	0	0	0	0	0	0	0	0	0	0	0	0	0	0	0
> (avg + std)	0	1	1	1	0	0	0	0	0	0	0	0	0	0	0	0	0	0
TELOMERE MAINTENANCE	0.790569
GSEA + MIMGO	0	0	0	1	0	0	0	0	0	0	0	1	0	0	0	0	0	0
> (avg + std)	0	0	1	1	0	0	0	0	0	0	0	1	0	0	0	0	0	0
RIBONUCLEOSIDE MONOPHOSPHATE METABOLIC PROCESS	0.790569
GSEA + MIMGO	0	0	0	0	0	0	0	0	1	0	1	0	0	0	0	0	0	0
> (avg + std)	0	1	0	0	0	0	0	0	1	0	1	0	0	0	0	0	0	0
COFACTOR METABOLIC PROCESS	0.542326
GSEA + MIMGO	0	0	1	0	0	0	0	0	0	0	0	0	0	0	0	0	0	0
> (avg + std)	0	1	1	0	0	0	1	0	0	0	0	0	0	0	0	0	0	0
GLYCOPROTEIN BIOSYNTHETIC PROCESS	0.661438
GSEA + MIMGO	0	0	0	0	1	0	1	0	0	0	0	0	0	0	0	0	0	0
> (avg + std)	0	0	0	0	1	1	1	0	0	0	0	0	1	0	0	0	0	0
CHROMATIN ASSEMBLY OR DISASSEMBLY	0.661438
GSEA + MIMGO	0	0	0	0	1	0	0	0	0	0	0	0	0	0	1	0	0	0
> (avg + std)	0	0	0	0	1	1	1	0	0	0	0	0	0	0	1	0	0	0
SULFUR COMPOUND METABOLIC PROCESS	0.790569
GSEA + MIMGO	0	0	0	0	0	0	1	1	0	0	0	0	0	0	0	0	0	0
> (avg + std)	0	1	0	0	0	0	1	1	0	0	0	0	0	0	0	0	0	0
IMP BIOSYNTHETIC PROCESS	0.685994
GSEA + MIMGO	0	0	0	0	0	0	0	0	1	0	0	0	0	0	0	0	0	0
> (avg + std)	0	1	0	0	0	0	0	0	1	0	0	0	0	0	0	0	0	0
IMP METABOLIC PROCESS	0.685994
GSEA + MIMGO	0	0	0	0	0	0	0	0	1	0	0	0	0	0	0	0	0	0
> (avg + std)	0	1	0	0	0	0	0	0	1	0	0	0	0	0	0	0	0	0
DNA METABOLIC PROCESS	0.453743
GSEA + MIMGO	0	0	0	1	0	0	0	0	0	0	0	0	0	0	0	0	0	0
> (avg + std)	0	0	1	1	0	0	0	0	0	0	1	1	0	0	0	0	0	0
ORGANELLE FUSION	1
GSEA + MIMGO	1	0	0	0	0	0	0	0	0	0	0	0	0	0	0	0	0	0
> (avg + std)	1	0	0	0	0	0	0	0	0	0	0	0	0	0	0	0	0	0
CHEMICAL HOMEOSTASIS	-0.108465
GSEA + MIMGO	0	0	0	0	0	0	0	0	0	0	0	0	0	0	1	0	0	0
> (avg + std)	0	0	0	0	0	0	1	0	1	0	1	0	0	0	0	0	0	0
REGULATION OF MULTI-ORGANISM PROCESS	1
GSEA + MIMGO	1	0	0	0	0	0	0	0	0	0	0	0	0	0	0	0	0	0
> (avg + std)	1	0	0	0	0	0	0	0	0	0	0	0	0	0	0	0	0	0
COVALENT CHROMATIN MODIFICATION	0.685994
GSEA + MIMGO	0	0	0	0	0	0	0	0	0	0	0	0	0	0	0	1	0	0
> (avg + std)	0	0	0	0	0	0	1	0	0	0	0	0	0	0	0	1	0	0
ENERGY COUPLED PROTON TRANSPORT, DOWN ELECTROCHEMICAL GRADIENT	0.685994
GSEA + MIMGO	0	0	1	0	0	0	0	0	0	0	0	0	0	0	0	0	0	0
> (avg + std)	0	0	1	1	0	0	0	0	0	0	0	0	0	0	0	0	0	0
NUCLEAR RNA SURVEILLANCE	0.685994
GSEA + MIMGO	1	0	0	0	0	0	0	0	0	0	0	0	0	0	0	0	0	0
> (avg + std)	1	0	0	0	0	0	1	0	0	0	0	0	0	0	0	0	0	0
REGULATION OF PROTEIN SERINE/THREONINE KINASE ACTIVITY	0.661438
GSEA + MIMGO	0	0	0	0	0	0	0	0	0	0	1	1	0	0	0	0	0	0
> (avg + std)	0	0	1	1	0	0	0	0	0	0	1	1	0	0	0	0	0	0
SISTER CHROMATID SEGREGATION	0.542326
GSEA + MIMGO	0	0	0	0	0	0	0	0	0	0	0	1	0	0	0	0	0	0
> (avg + std)	0	0	0	1	1	0	0	0	0	0	0	1	0	0	0	0	0	0
DNA RECOMBINATION	0.83666
GSEA + MIMGO	0	0	1	1	0	0	0	0	0	0	0	1	0	0	0	0	0	0
> (avg + std)	0	0	1	1	0	0	0	0	0	0	1	1	0	0	0	0	0	0
CELLULAR CARBOHYDRATE CATABOLIC PROCESS	0.542326
GSEA + MIMGO	0	0	1	0	0	0	0	0	0	0	0	0	0	0	0	0	0	0
> (avg + std)	1	1	1	0	0	0	0	0	0	0	0	0	0	0	0	0	0	0
NLS-BEARING SUBSTRATE IMPORT INTO NUCLEUS	0.453743
GSEA + MIMGO	0	0	0	0	0	0	0	0	0	0	0	0	0	0	1	0	0	0
> (avg + std)	0	0	0	0	0	0	0	0	1	0	1	0	0	0	1	1	0	0
LAGGING STRAND ELONGATION	1
GSEA + MIMGO	0	0	1	1	1	0	0	0	0	0	0	1	1	0	0	0	0	0
> (avg + std)	0	0	1	1	1	0	0	0	0	0	0	1	1	0	0	0	0	0
ATP METABOLIC PROCESS	1
GSEA + MIMGO	0	0	1	0	0	0	0	0	0	0	0	0	0	0	0	0	0	0
> (avg + std)	0	0	1	0	0	0	0	0	0	0	0	0	0	0	0	0	0	0
CELL CYCLE CYTOKINESIS	0.542326
GSEA + MIMGO	0	0	0	0	0	0	0	0	0	0	0	1	0	0	0	0	0	0
> (avg + std)	0	0	0	0	0	0	1	0	0	0	1	1	0	0	0	0	0	0
CONJUGATION	1
GSEA + MIMGO	1	1	0	0	0	0	0	0	0	0	0	0	0	0	0	0	0	0
> (avg + std)	1	1	0	0	0	0	0	0	0	0	0	0	0	0	0	0	0	0
CYSTEINE BIOSYNTHETIC PROCESS	0.661438
GSEA + MIMGO	0	0	0	0	0	0	1	1	0	0	0	0	0	0	0	0	0	0
> (avg + std)	0	0	0	0	0	1	1	1	1	0	0	0	0	0	0	0	0	0
REGULATION OF CONJUGATION WITH CELLULAR FUSION BY SIGNAL TRANSDUCTION	0.685994
GSEA + MIMGO	1	0	0	0	0	0	0	0	0	0	0	0	0	0	0	0	0	0
> (avg + std)	1	1	0	0	0	0	0	0	0	0	0	0	0	0	0	0	0	0
PURINE RIBONUCLEOSIDE TRIPHOSPHATE BIOSYNTHETIC PROCESS	1
GSEA + MIMGO	0	0	1	0	0	0	0	0	0	0	0	0	0	0	0	0	0	0
> (avg + std)	0	0	1	0	0	0	0	0	0	0	0	0	0	0	0	0	0	0
MONOVALENT INORGANIC CATION TRANSPORT	0.685994
GSEA + MIMGO	0	0	1	0	0	0	0	0	0	0	0	0	0	0	0	0	0	0
> (avg + std)	0	0	1	0	0	0	1	0	0	0	0	0	0	0	0	0	0	0
PROTEIN O-LINKED GLYCOSYLATION	0.685994
GSEA + MIMGO	0	0	0	0	1	0	0	0	0	0	0	0	0	0	0	0	0	0
> (avg + std)	0	0	0	1	1	0	0	0	0	0	0	0	0	0	0	0	0	0
DEOXYRIBONUCLEOTIDE METABOLIC PROCESS	0.453743
GSEA + MIMGO	0	0	0	1	0	0	0	0	0	0	0	0	0	0	0	0	0	0
> (avg + std)	0	0	1	1	1	0	0	0	0	0	0	1	0	0	0	0	0	0
CELLULAR AMINO ACID CATABOLIC PROCESS	0.542326
GSEA + MIMGO	0	0	0	0	0	0	1	0	0	0	0	0	0	0	0	0	0	0
> (avg + std)	0	0	1	0	0	0	1	0	1	0	0	0	0	0	0	0	0	0
RNA-DEPENDENT DNA REPLICATION	0.790569
GSEA + MIMGO	0	0	0	0	1	0	0	0	0	0	0	0	1	0	0	0	0	0
> (avg + std)	0	0	0	1	1	0	0	0	0	0	0	0	1	0	0	0	0	0
NADH OXIDATION	0.542326
GSEA + MIMGO	0	0	0	0	0	0	1	0	0	0	0	0	0	0	0	0	0	0
> (avg + std)	0	1	1	0	0	0	1	0	0	0	0	0	0	0	0	0	0	0
SULFUR AMINO ACID BIOSYNTHETIC PROCESS	1
GSEA + MIMGO	0	0	0	0	0	0	1	1	0	0	0	0	0	0	0	0	0	0
> (avg + std)	0	0	0	0	0	0	1	1	0	0	0	0	0	0	0	0	0	0
PROTEIN N-LINKED GLYCOSYLATION	0.790569
GSEA + MIMGO	0	0	0	0	1	0	0	0	0	0	0	0	1	0	0	0	0	0
> (avg + std)	0	0	0	0	1	0	1	0	0	0	0	0	1	0	0	0	0	0
REGULATION OF TRANSLATIONAL ELONGATION	0.542326
GSEA + MIMGO	0	0	0	0	0	0	0	0	0	0	0	0	0	0	1	0	0	0
> (avg + std)	0	0	0	0	0	0	0	0	1	0	1	0	0	0	1	0	0	0
MONOSACCHARIDE CATABOLIC PROCESS	0.790569
GSEA + MIMGO	0	0	1	0	1	0	0	0	0	0	0	0	0	0	0	0	0	0
> (avg + std)	1	0	1	0	1	0	0	0	0	0	0	0	0	0	0	0	0	0
MAINTENANCE OF FIDELITY INVOLVED IN DNA-DEPENDENT DNA REPLICATION	0.685994
GSEA + MIMGO	0	0	0	1	0	0	0	0	0	0	0	0	0	0	0	0	0	0
> (avg + std)	0	0	0	1	0	0	0	0	0	0	1	0	0	0	0	0	0	0
RHO PROTEIN SIGNAL TRANSDUCTION	-0.0588235
GSEA + MIMGO	0	0	0	0	0	0	0	0	0	0	0	0	0	0	1	0	0	0
> (avg + std)	1	0	0	0	0	0	0	0	0	0	0	0	0	0	0	0	0	0
REGULATION OF CELL SHAPE	-0.0857493
GSEA + MIMGO	0	0	0	0	0	0	0	0	0	0	0	0	0	0	0	1	0	0
> (avg + std)	1	0	1	0	0	0	0	0	0	0	0	0	0	0	0	0	0	0
GLUCOSE METABOLIC PROCESS	0.685994
GSEA + MIMGO	0	0	1	0	0	0	0	0	0	0	0	0	0	0	0	0	0	0
> (avg + std)	0	0	1	0	1	0	0	0	0	0	0	0	0	0	0	0	0	0
POLYOL METABOLIC PROCESS	0.685994
GSEA + MIMGO	0	1	0	0	0	0	0	0	0	0	0	0	0	0	0	0	0	0
> (avg + std)	0	1	1	0	0	0	0	0	0	0	0	0	0	0	0	0	0	0
NADP METABOLIC PROCESS	0.542326
GSEA + MIMGO	0	0	1	0	0	0	0	0	0	0	0	0	0	0	0	0	0	0
> (avg + std)	0	1	1	1	0	0	0	0	0	0	0	0	0	0	0	0	0	0
NUCLEAR POLYADENYLATION-DEPENDENT TRNA CATABOLIC PROCESS	0.685994
GSEA + MIMGO	1	0	0	0	0	0	0	0	0	0	0	0	0	0	0	0	0	0
> (avg + std)	1	0	0	0	0	0	1	0	0	0	0	0	0	0	0	0	0	0
MITOCHONDRIAL ATP SYNTHESIS COUPLED ELECTRON TRANSPORT	1
GSEA + MIMGO	0	1	1	1	0	0	0	0	0	0	0	0	0	0	0	0	0	0
> (avg + std)	0	1	1	1	0	0	0	0	0	0	0	0	0	0	0	0	0	0
CELL ADHESION	0.685994
GSEA + MIMGO	0	1	0	0	0	0	0	0	0	0	0	0	0	0	0	0	0	0
> (avg + std)	1	1	0	0	0	0	0	0	0	0	0	0	0	0	0	0	0	0
CELL WALL ORGANIZATION OR BIOGENESIS	-0.158114
GSEA + MIMGO	0	0	0	0	0	0	0	0	0	0	0	0	0	0	1	1	0	0
> (avg + std)	1	0	0	0	0	0	0	0	0	0	1	0	1	0	0	0	0	0
CELL DIVISION	0.542326
GSEA + MIMGO	0	0	0	0	0	0	0	0	0	0	0	1	0	0	0	0	0	0
> (avg + std)	0	0	0	0	0	0	0	0	0	0	1	1	1	0	0	0	0	0
TRANSITION METAL ION TRANSPORT	0.570088
GSEA + MIMGO	0	0	0	0	0	0	0	0	1	0	0	0	0	0	1	0	0	0
> (avg + std)	0	0	0	0	0	0	1	0	1	1	1	0	0	0	1	0	0	0
REGULATION OF DNA METABOLIC PROCESS	0.542326
GSEA + MIMGO	0	0	0	1	0	0	0	0	0	0	0	0	0	0	0	0	0	0
> (avg + std)	0	0	1	1	0	0	0	0	0	0	0	1	0	0	0	0	0	0
CHITIN BIOSYNTHETIC PROCESS	0.542326
GSEA + MIMGO	0	0	0	0	0	0	0	0	0	0	0	1	0	0	0	0	0	0
> (avg + std)	1	0	0	0	0	0	0	0	0	0	1	1	0	0	0	0	0	0
NITROGEN COMPOUND TRANSPORT	0.685994
GSEA + MIMGO	0	0	0	0	0	0	1	0	0	0	0	0	0	0	0	0	0	0
> (avg + std)	0	0	1	0	0	0	1	0	0	0	0	0	0	0	0	0	0	0
TRANSLATIONAL ELONGATION	0.542326
GSEA + MIMGO	0	0	0	0	0	0	0	0	0	0	0	0	0	0	1	0	0	0
> (avg + std)	0	0	0	0	0	0	0	0	1	0	1	0	0	0	1	0	0	0
ION TRANSMEMBRANE TRANSPORT	0.391077
GSEA + MIMGO	0	0	0	0	0	0	0	0	0	0	0	0	0	0	1	0	0	0
> (avg + std)	0	0	0	0	0	0	1	0	1	0	1	0	1	0	1	0	0	0
NUCLEOTIDE-EXCISION REPAIR	0.570088
GSEA + MIMGO	0	0	0	1	0	0	0	0	0	0	0	1	0	0	0	0	0	0
> (avg + std)	0	0	0	1	1	0	0	0	0	0	1	1	1	0	0	0	0	0
SULFUR COMPOUND TRANSPORT	0.685994
GSEA + MIMGO	0	0	0	0	0	0	1	0	0	0	0	0	0	0	0	0	0	0
> (avg + std)	0	1	0	0	0	0	1	0	0	0	0	0	0	0	0	0	0	0
POLYPHOSPHATE METABOLIC PROCESS	0.542326
GSEA + MIMGO	0	0	0	0	0	0	1	0	0	0	0	0	0	0	0	0	0	0
> (avg + std)	0	0	0	0	0	0	1	0	1	0	1	0	0	0	0	0	0	0
CELLULAR RESPONSE TO OXIDATIVE STRESS	0.685994
GSEA + MIMGO	0	1	0	0	0	0	0	0	0	0	0	0	0	0	0	0	0	0
> (avg + std)	0	1	1	0	0	0	0	0	0	0	0	0	0	0	0	0	0	0
CELLULAR CATION HOMEOSTASIS	0.453743
GSEA + MIMGO	0	0	0	0	0	0	0	0	0	0	0	0	0	0	1	0	0	0
> (avg + std)	0	0	0	0	0	0	1	0	1	0	1	0	0	0	1	0	0	0
RESPONSE TO PHEROMONE	1
GSEA + MIMGO	1	1	0	0	0	0	0	0	0	0	0	0	0	0	0	0	0	0
> (avg + std)	1	1	0	0	0	0	0	0	0	0	0	0	0	0	0	0	0	0
TRNA CATABOLIC PROCESS	0.685994
GSEA + MIMGO	1	0	0	0	0	0	0	0	0	0	0	0	0	0	0	0	0	0
> (avg + std)	1	0	0	0	0	0	1	0	0	0	0	0	0	0	0	0	0	0
SULFUR AMINO ACID METABOLIC PROCESS	1
GSEA + MIMGO	0	0	0	0	0	0	1	1	0	0	0	0	0	0	0	0	0	0
> (avg + std)	0	0	0	0	0	0	1	1	0	0	0	0	0	0	0	0	0	0
KARYOGAMY INVOLVED IN CONJUGATION WITH CELLULAR FUSION	1
GSEA + MIMGO	1	0	0	0	0	0	0	0	0	0	0	0	0	0	0	0	0	0
> (avg + std)	1	0	0	0	0	0	0	0	0	0	0	0	0	0	0	0	0	0
CONJUGATION WITH CELLULAR FUSION	1
GSEA + MIMGO	1	1	0	0	0	0	0	0	0	0	0	0	0	0	0	0	0	0
> (avg + std)	1	1	0	0	0	0	0	0	0	0	0	0	0	0	0	0	0	0
NEGATIVE REGULATION OF CELLULAR PROTEIN METABOLIC PROCESS	0.542326
GSEA + MIMGO	0	0	0	0	0	0	0	0	0	1	0	0	0	0	0	0	0	0
> (avg + std)	0	0	0	0	0	0	0	0	1	1	1	0	0	0	0	0	0	0
REGULATION OF REPRODUCTIVE PROCESS	-0.0588235
GSEA + MIMGO	0	0	0	0	0	0	0	0	0	0	0	0	0	0	0	1	0	0
> (avg + std)	1	0	0	0	0	0	0	0	0	0	0	0	0	0	0	0	0	0
REGULATION OF PH	0.453743
GSEA + MIMGO	0	0	0	0	0	0	0	0	0	0	0	0	0	0	1	0	0	0
> (avg + std)	0	0	0	0	0	0	1	0	1	0	1	0	0	0	1	0	0	0
EXTERNAL ENCAPSULATING STRUCTURE ORGANIZATION	-0.158114
GSEA + MIMGO	0	0	0	0	0	0	0	0	0	0	0	0	0	0	1	1	0	0
> (avg + std)	1	0	0	0	0	0	0	0	0	0	1	0	1	0	0	0	0	0
CHITIN METABOLIC PROCESS	0.542326
GSEA + MIMGO	0	0	0	0	0	0	0	0	0	0	0	1	0	0	0	0	0	0
> (avg + std)	1	0	1	0	0	0	0	0	0	0	0	1	0	0	0	0	0	0
TRANSPOSITION, RNA-MEDIATED	1
GSEA + MIMGO	1	0	0	0	0	0	0	0	0	0	0	0	0	0	0	0	0	0
> (avg + std)	1	0	0	0	0	0	0	0	0	0	0	0	0	0	0	0	0	0
PRE-REPLICATIVE COMPLEX ASSEMBLY	0.83666
GSEA + MIMGO	0	0	0	0	0	0	0	0	0	1	1	1	0	0	0	0	0	0
> (avg + std)	0	0	1	0	0	0	0	0	0	1	1	1	0	0	0	0	0	0
SERINE FAMILY AMINO ACID METABOLIC PROCESS	0.790569
GSEA + MIMGO	0	0	0	0	0	0	1	1	1	0	0	0	0	0	0	0	0	0
> (avg + std)	0	0	0	0	0	0	1	0	1	0	0	0	0	0	0	0	0	0
NEGATIVE REGULATION OF NUCLEAR DIVISION	0.391077
GSEA + MIMGO	0	0	0	0	0	0	0	0	0	0	0	0	0	0	1	0	0	0
> (avg + std)	0	0	0	0	1	1	1	0	0	0	0	0	1	0	1	0	0	0
HISTONE H3-K79 METHYLATION	0.236228
GSEA + MIMGO	0	0	0	0	0	0	0	0	0	0	0	0	0	1	1	0	0	0
> (avg + std)	0	0	0	0	1	1	0	0	0	0	0	0	1	0	1	0	0	0
DNA REPLICATION, REMOVAL OF RNA PRIMER	0.542326
GSEA + MIMGO	0	0	0	1	0	0	0	0	0	0	0	0	0	0	0	0	0	0
> (avg + std)	0	0	0	1	0	0	0	0	0	0	0	1	1	0	0	0	0	0
ACETYL-COA CATABOLIC PROCESS	0.342997
GSEA + MIMGO	0	0	0	1	0	0	0	0	0	0	0	0	0	0	0	0	0	0
> (avg + std)	0	1	1	1	1	1	1	0	0	0	0	0	0	0	0	0	0	0
MEIOTIC MISMATCH REPAIR	0.72111
GSEA + MIMGO	0	0	0	1	1	0	0	0	0	0	0	1	0	0	0	0	0	0
> (avg + std)	0	0	1	1	1	0	0	0	0	0	0	1	1	0	0	0	0	0
PROTON TRANSPORT	0.685994
GSEA + MIMGO	0	0	1	0	0	0	0	0	0	0	0	0	0	0	0	0	0	0
> (avg + std)	0	0	1	0	0	0	1	0	0	0	0	0	0	0	0	0	0	0
ION HOMEOSTASIS	0.453743
GSEA + MIMGO	0	0	0	0	0	0	0	0	0	0	0	0	0	0	1	0	0	0
> (avg + std)	0	0	0	0	0	0	1	0	1	0	1	0	0	0	1	0	0	0
CELLULAR CELL WALL ORGANIZATION OR BIOGENESIS	-0.158114
GSEA + MIMGO	0	0	0	0	0	0	0	0	0	0	0	0	0	0	1	1	0	0
> (avg + std)	1	0	0	0	0	0	0	0	0	0	1	0	1	0	0	0	0	0
FRUCTOSE METABOLIC PROCESS	0.542326
GSEA + MIMGO	0	0	1	0	0	0	0	0	0	0	0	0	0	0	0	0	0	0
> (avg + std)	1	0	1	1	0	0	0	0	0	0	0	0	0	0	0	0	0	0
CELLULAR CARBOHYDRATE BIOSYNTHETIC PROCESS	0.542326
GSEA + MIMGO	0	0	1	0	0	0	0	0	0	0	0	0	0	0	0	0	0	0
> (avg + std)	0	1	1	1	0	0	0	0	0	0	0	0	0	0	0	0	0	0
CELLULAR RESPONSE TO CHEMICAL STIMULUS	1
GSEA + MIMGO	1	1	0	0	0	0	0	0	0	0	0	0	0	0	0	0	0	0
> (avg + std)	1	1	0	0	0	0	0	0	0	0	0	0	0	0	0	0	0	0
REGULATION OF TRANSFERASE ACTIVITY	0.661438
GSEA + MIMGO	0	0	0	0	0	0	0	0	0	0	1	1	0	0	0	0	0	0
> (avg + std)	0	0	1	1	0	0	0	0	0	0	1	1	0	0	0	0	0	0
TREHALOSE METABOLIC PROCESS	1
GSEA + MIMGO	0	1	1	1	0	0	0	0	0	0	0	0	0	0	0	0	0	0
> (avg + std)	0	1	1	1	0	0	0	0	0	0	0	0	0	0	0	0	0	0
METHIONINE METABOLIC PROCESS	1
GSEA + MIMGO	0	0	0	0	0	0	1	1	0	0	0	0	0	0	0	0	0	0
> (avg + std)	0	0	0	0	0	0	1	1	0	0	0	0	0	0	0	0	0	0
MULTI-ORGANISM PROCESS	1
GSEA + MIMGO	1	1	0	0	0	0	0	0	0	0	0	0	0	0	0	0	0	0
> (avg + std)	1	1	0	0	0	0	0	0	0	0	0	0	0	0	0	0	0	0
RESPONSE TO INORGANIC SUBSTANCE	0.453743
GSEA + MIMGO	0	0	0	0	0	0	0	0	0	0	0	0	0	0	1	0	0	0
> (avg + std)	0	0	0	0	0	0	1	0	0	0	1	0	1	0	1	0	0	0
HEXOSE CATABOLIC PROCESS	1
GSEA + MIMGO	0	0	1	0	1	0	0	0	0	0	0	0	0	0	0	0	0	0
> (avg + std)	0	0	1	0	1	0	0	0	0	0	0	0	0	0	0	0	0	0
NUCLEAR-TRANSCRIBED MRNA CATABOLIC PROCESS, EXONUCLEOLYTIC	0.453743
GSEA + MIMGO	1	0	0	0	0	0	0	0	0	0	0	0	0	0	0	0	0	0
> (avg + std)	1	0	0	0	0	0	1	0	1	0	0	0	1	0	0	0	0	0
HYDROGEN TRANSPORT	0.685994
GSEA + MIMGO	0	0	1	0	0	0	0	0	0	0	0	0	0	0	0	0	0	0
> (avg + std)	0	0	1	0	0	0	1	0	0	0	0	0	0	0	0	0	0	0
GLUTAMINE FAMILY AMINO ACID METABOLIC PROCESS	0.661438
GSEA + MIMGO	0	0	1	0	0	0	1	0	0	0	0	0	0	0	0	0	0	0
> (avg + std)	0	1	1	0	1	0	1	0	0	0	0	0	0	0	0	0	0	0
NUCLEUS ORGANIZATION	1
GSEA + MIMGO	1	0	0	0	0	0	0	0	0	0	0	0	0	0	0	0	0	0
> (avg + std)	1	0	0	0	0	0	0	0	0	0	0	0	0	0	0	0	0	0
PURINE RIBONUCLEOSIDE MONOPHOSPHATE METABOLIC PROCESS	0.685994
GSEA + MIMGO	0	0	0	0	0	0	0	0	1	0	0	0	0	0	0	0	0	0
> (avg + std)	0	1	0	0	0	0	0	0	1	0	0	0	0	0	0	0	0	0
CHROMATIN REMODELING	0.542326
GSEA + MIMGO	0	0	0	0	0	0	0	0	0	0	0	0	0	0	0	1	0	0
> (avg + std)	0	0	0	0	0	0	1	0	0	0	1	0	0	0	0	1	0	0
GLYCOGEN BIOSYNTHETIC PROCESS	0.542326
GSEA + MIMGO	0	0	1	0	0	0	0	0	0	0	0	0	0	0	0	0	0	0
> (avg + std)	0	1	1	0	0	0	0	0	0	1	0	0	0	0	0	0	0	0
S PHASE	0.83666
GSEA + MIMGO	0	0	1	0	0	0	0	0	0	0	1	1	0	0	0	0	0	0
> (avg + std)	0	0	1	1	0	0	0	0	0	0	1	1	0	0	0	0	0	0
CELL SURFACE RECEPTOR LINKED SIGNALING PATHWAY	1
GSEA + MIMGO	1	1	0	0	0	0	0	0	0	0	0	0	0	0	0	0	0	0
> (avg + std)	1	1	0	0	0	0	0	0	0	0	0	0	0	0	0	0	0	0
POLYADENYLATION-DEPENDENT MRNA CATABOLIC PROCESS	0.685994
GSEA + MIMGO	1	0	0	0	0	0	0	0	0	0	0	0	0	0	0	0	0	0
> (avg + std)	1	0	0	0	0	0	1	0	0	0	0	0	0	0	0	0	0	0
AMINE BIOSYNTHETIC PROCESS	0.542326
GSEA + MIMGO	0	0	0	0	0	0	1	0	0	0	0	0	0	0	0	0	0	0
> (avg + std)	0	0	1	0	0	0	1	0	1	0	0	0	0	0	0	0	0	0
SERINE FAMILY AMINO ACID BIOSYNTHETIC PROCESS	0.542326
GSEA + MIMGO	0	0	0	0	0	0	1	0	0	0	0	0	0	0	0	0	0	0
> (avg + std)	0	0	0	0	0	0	1	1	1	0	0	0	0	0	0	0	0	0
RIBONUCLEOSIDE MONOPHOSPHATE BIOSYNTHETIC PROCESS	0.542326
GSEA + MIMGO	0	0	0	0	0	0	0	0	1	0	0	0	0	0	0	0	0	0
> (avg + std)	0	1	0	0	0	0	0	0	1	0	1	0	0	0	0	0	0	0
CELL MORPHOGENESIS INVOLVED IN CONJUGATION	0.685994
GSEA + MIMGO	1	0	0	0	0	0	0	0	0	0	0	0	0	0	0	0	0	0
> (avg + std)	1	1	0	0	0	0	0	0	0	0	0	0	0	0	0	0	0	0
HEXOSE TRANSPORT	0.6
GSEA + MIMGO	0	1	1	0	0	0	0	0	0	0	0	0	1	0	0	0	0	0
> (avg + std)	0	1	1	0	0	0	0	0	0	0	1	0	0	0	0	0	0	0
PROTEIN GLYCOSYLATION	0.453743
GSEA + MIMGO	0	0	0	0	1	0	0	0	0	0	0	0	0	0	0	0	0	0
> (avg + std)	0	0	0	0	1	1	1	0	0	0	0	0	1	0	0	0	0	0
DOUBLE-STRAND BREAK REPAIR	0.790569
GSEA + MIMGO	0	0	0	1	0	0	0	0	0	0	0	1	0	0	0	0	0	0
> (avg + std)	0	0	1	1	0	0	0	0	0	0	0	1	0	0	0	0	0	0
TELOMERE MAINTENANCE VIA RECOMBINATION	1
GSEA + MIMGO	0	0	1	1	0	0	0	0	0	0	0	1	0	0	0	0	0	0
> (avg + std)	0	0	1	1	0	0	0	0	0	0	0	1	0	0	0	0	0	0
MANNOSE METABOLIC PROCESS	0.685994
GSEA + MIMGO	0	0	0	1	0	0	0	0	0	0	0	0	0	0	0	0	0	0
> (avg + std)	0	0	1	1	0	0	0	0	0	0	0	0	0	0	0	0	0	0
MONOSACCHARIDE METABOLIC PROCESS	0.542326
GSEA + MIMGO	0	0	1	0	0	0	0	0	0	0	0	0	0	0	0	0	0	0
> (avg + std)	0	0	1	1	1	0	0	0	0	0	0	0	0	0	0	0	0	0
NICOTINAMIDE NUCLEOTIDE METABOLIC PROCESS	0.6
GSEA + MIMGO	0	0	1	1	1	0	0	0	0	0	0	0	0	0	0	0	0	0
> (avg + std)	0	1	1	1	0	0	0	0	0	0	0	0	0	0	0	0	0	0
DNA DUPLEX UNWINDING	0.685994
GSEA + MIMGO	0	0	0	0	0	0	0	0	0	0	0	1	0	0	0	0	0	0
> (avg + std)	0	0	0	0	0	0	0	0	0	0	1	1	0	0	0	0	0	0
POLYADENYLATION-DEPENDENT RNA CATABOLIC PROCESS	0.685994
GSEA + MIMGO	1	0	0	0	0	0	0	0	0	0	0	0	0	0	0	0	0	0
> (avg + std)	1	0	0	0	0	0	1	0	0	0	0	0	0	0	0	0	0	0
CELLULAR AMINO ACID BIOSYNTHETIC PROCESS	0.542326
GSEA + MIMGO	0	0	0	0	0	0	1	0	0	0	0	0	0	0	0	0	0	0
> (avg + std)	0	0	1	0	0	0	1	0	1	0	0	0	0	0	0	0	0	0
COPPER ION TRANSPORT	0.453743
GSEA + MIMGO	0	0	0	0	0	0	0	0	0	0	0	0	0	0	1	0	0	0
> (avg + std)	0	0	0	0	0	0	1	0	1	0	1	0	0	0	1	0	0	0
GSEA q-value threhold 0.2
	0min	7min	14min	21min	28min	35min	42min	49min	56min	63min	70min	77min	84min	91min	98min	105min	112min	119min
ENERGY RESERVE METABOLIC PROCESS	0.790569
gsea	0	1	1	1	0	0	0	0	0	0	0	0	0	0	0	0	0	0
average+std	0	1	1	0	0	0	0	0	0	0	0	0	0	0	0	0	0	0
PEPTIDE CATABOLIC PROCESS	0.453743
gsea	0	0	1	0	0	0	0	0	0	0	0	0	0	0	0	0	0	0
average+std	0	0	1	1	0	1	0	0	0	0	1	0	0	0	0	0	0	0
PROTEIN LOCALIZATION TO KINETOCHORE	0.685994
gsea	0	0	0	0	0	0	0	0	0	0	0	0	0	0	1	0	0	0
average+std	0	0	0	0	0	0	0	0	0	0	0	0	0	0	1	1	0	0
CELLULAR COMPONENT MORPHOGENESIS	0.685994
gsea	1	0	0	0	0	0	0	0	0	0	0	0	0	0	0	0	0	0
average+std	1	1	0	0	0	0	0	0	0	0	0	0	0	0	0	0	0	0
PURINE RIBONUCLEOSIDE TRIPHOSPHATE METABOLIC PROCESS	0.542326
gsea	0	0	1	0	0	0	0	0	0	0	0	0	0	0	0	0	0	0
average+std	0	1	1	0	0	0	0	0	0	0	1	0	0	0	0	0	0	0
CELLULAR RESPONSE TO REACTIVE OXYGEN SPECIES	0.83666
gsea	0	0	1	0	0	0	0	0	0	0	0	0	1	0	1	0	0	0
average+std	0	0	1	0	0	0	0	0	0	0	1	0	1	0	1	0	0	0
FATTY ACID TRANSPORT	0.685994
gsea	0	0	0	0	0	0	0	0	0	0	0	0	1	0	0	0	0	0
average+std	0	0	1	0	0	0	0	0	0	0	0	0	1	0	0	0	0	0
HOMOSERINE METABOLIC PROCESS	1
gsea	0	0	0	0	0	0	1	0	0	0	0	0	0	0	0	0	0	0
average+std	0	0	0	0	0	0	1	0	0	0	0	0	0	0	0	0	0	0
PROTEIN ACETYLATION	0.685994
gsea	0	0	0	1	0	0	0	0	0	0	0	0	0	0	0	0	0	0
average+std	0	0	0	1	0	1	0	0	0	0	0	0	0	0	0	0	0	0
MATURATION OF 5.8S RRNA	0.685994
gsea	0	0	0	0	0	0	0	0	1	0	0	0	0	0	0	0	0	0
average+std	0	0	0	0	0	0	1	0	1	0	0	0	0	0	0	0	0	0
CELLULAR CELL WALL ORGANIZATION	0.6
gsea	1	0	0	0	0	0	0	0	0	0	0	0	1	0	1	0	0	0
average+std	1	0	0	0	0	0	0	0	0	0	1	0	1	0	0	0	0	0
COPPER ION TRANSMEMBRANE TRANSPORT	0.453743
gsea	0	0	0	0	0	0	0	0	0	0	0	0	0	0	1	0	0	0
average+std	0	0	0	0	0	0	1	0	1	0	1	0	0	0	1	0	0	0
POLYSACCHARIDE BIOSYNTHETIC PROCESS	0.790569
gsea	0	1	1	0	0	0	0	0	0	0	0	0	0	0	0	0	0	0
average+std	1	1	1	0	0	0	0	0	0	0	0	0	0	0	0	0	0	0
REGULATION OF PROTEIN KINASE ACTIVITY	0.478091
gsea	0	0	0	0	0	0	0	0	0	0	1	1	1	0	0	0	0	0
average+std	0	0	1	1	0	0	0	0	0	0	1	1	0	0	0	0	0	0
CYTOGAMY	0.790569
gsea	1	1	1	0	0	0	0	0	0	0	0	0	0	0	0	0	0	0
average+std	1	1	0	0	0	0	0	0	0	0	0	0	0	0	0	0	0	0
CELLULAR POLYSACCHARIDE BIOSYNTHETIC PROCESS	0.790569
gsea	0	1	1	0	0	0	0	0	0	0	0	0	0	0	0	0	0	0
average+std	1	1	1	0	0	0	0	0	0	0	0	0	0	0	0	0	0	0
NCRNA 3'-END PROCESSING	0.685994
gsea	1	0	0	0	0	0	0	0	0	0	0	0	0	0	0	0	0	0
average+std	1	0	0	0	0	0	0	0	1	0	0	0	0	0	0	0	0	0
GLUCOSE CATABOLIC PROCESS	0.661438
gsea	0	0	1	0	1	0	0	0	0	0	0	0	0	0	0	0	0	0
average+std	1	0	1	0	1	0	1	0	0	0	0	0	0	0	0	0	0	0
RIBONUCLEOSIDE TRIPHOSPHATE BIOSYNTHETIC PROCESS	0.685994
gsea	0	0	1	0	0	0	0	0	0	0	0	0	0	0	1	0	0	0
average+std	0	0	1	0	0	0	0	0	0	0	0	0	0	0	0	0	0	0
NUCLEOSOME POSITIONING	0.685994
gsea	0	0	0	0	0	0	0	0	0	0	0	0	0	0	0	1	0	0
average+std	0	0	0	1	0	0	0	0	0	0	0	0	0	0	0	1	0	0
DNA CONFORMATION CHANGE	0.542326
gsea	0	0	0	0	1	0	0	0	0	0	0	0	0	0	0	0	0	0
average+std	0	0	0	0	1	1	0	0	0	0	0	0	0	0	1	0	0	0
GPI ANCHOR BIOSYNTHETIC PROCESS	0.453743
gsea	0	0	0	0	0	0	0	0	0	0	0	0	1	0	0	0	0	0
average+std	0	0	0	0	1	1	1	0	0	0	0	0	1	0	0	0	0	0
REGULATION OF CYCLIN-DEPENDENT PROTEIN KINASE ACTIVITY	0.661438
gsea	0	0	0	0	0	0	0	0	0	0	1	1	0	0	0	0	0	0
average+std	0	0	1	1	0	0	0	0	0	0	1	1	0	0	0	0	0	0
POSITIVE REGULATION OF LIGASE ACTIVITY	0.453743
gsea	0	0	0	0	0	0	0	0	1	0	0	0	0	0	0	0	0	0
average+std	0	0	0	0	0	0	0	1	1	1	0	0	0	0	0	0	0	1
CELL PROJECTION ORGANIZATION	1
gsea	1	0	0	0	0	0	0	0	0	0	0	0	0	0	0	0	0	0
average+std	1	0	0	0	0	0	0	0	0	0	0	0	0	0	0	0	0	0
MRNA SPLICE SITE SELECTION	0.542326
gsea	0	0	0	0	0	0	0	0	0	0	0	0	0	0	1	0	0	0
average+std	1	0	0	0	0	0	1	0	0	0	0	0	0	0	1	0	0	0
DNA REPLICATION CHECKPOINT	0.685994
gsea	0	0	0	1	0	0	0	0	0	0	0	0	0	0	0	0	0	0
average+std	0	0	0	1	0	0	0	0	0	0	0	1	0	0	0	0	0	0
GENE-SPECIFIC TRANSCRIPTION FROM RNA POLYMERASE II PROMOTER	0.542326
gsea	0	0	0	0	0	0	0	0	0	0	1	0	0	0	0	0	0	0
average+std	1	1	0	0	0	0	0	0	0	0	1	0	0	0	0	0	0	0
PURINE-CONTAINING COMPOUND SALVAGE	0.391077
gsea	0	0	0	0	0	0	0	0	0	0	0	0	1	0	0	0	0	0
average+std	1	0	0	0	0	0	1	0	1	0	1	0	1	0	0	0	0	0
REGULATION OF EXIT FROM MITOSIS	0.453743
gsea	0	0	0	0	0	0	0	0	0	0	0	0	1	0	0	0	0	0
average+std	0	0	0	0	0	0	1	0	0	0	1	0	1	0	0	0	1	0
PROTON-TRANSPORTING TWO-SECTOR ATPASE COMPLEX ASSEMBLY	1
gsea	0	0	0	0	0	0	1	0	0	0	0	0	1	0	0	0	0	0
average+std	0	0	0	0	0	0	1	0	0	0	0	0	1	0	0	0	0	0
POLYADENYLATION-DEPENDENT NCRNA CATABOLIC PROCESS	0.685994
gsea	1	0	0	0	0	0	0	0	0	0	0	0	0	0	0	0	0	0
average+std	1	0	0	0	0	0	1	0	0	0	0	0	0	0	0	0	0	0
REGULATION OF DNA-DEPENDENT DNA REPLICATION INITIATION	0.661438
gsea	0	0	0	1	0	0	0	0	0	0	0	1	0	0	0	0	0	0
average+std	0	0	0	1	0	0	0	0	0	1	1	1	0	0	0	0	0	0
REPRODUCTION OF A SINGLE-CELLED ORGANISM	-0.0588235
gsea	0	0	0	0	0	0	0	0	0	0	0	0	0	0	0	1	0	0
average+std	1	0	0	0	0	0	0	0	0	0	0	0	0	0	0	0	0	0
GLYCINE METABOLIC PROCESS	0.542326
gsea	0	0	1	0	0	0	0	0	0	0	0	0	0	0	0	0	0	0
average+std	0	0	1	0	0	0	0	0	1	0	0	0	0	0	0	0	1	0
ER-NUCLEUS SIGNALING PATHWAY	0.685994
gsea	0	0	0	0	0	0	0	0	0	0	0	0	0	0	0	1	0	0
average+std	1	0	0	0	0	0	0	0	0	0	0	0	0	0	0	1	0	0
CITRATE METABOLIC PROCESS	0.72111
gsea	0	0	0	1	1	0	1	0	0	0	0	0	0	0	0	0	0	0
average+std	0	1	1	1	1	0	1	0	0	0	0	0	0	0	0	0	0	0
HISTONE ACETYLATION	0.685994
gsea	0	0	0	1	0	0	0	0	0	0	0	0	0	0	0	0	0	0
average+std	0	0	0	1	0	1	0	0	0	0	0	0	0	0	0	0	0	0
PYRIDINE NUCLEOTIDE METABOLIC PROCESS	0.83666
gsea	0	1	1	1	1	0	0	0	0	0	0	0	0	0	0	0	0	0
average+std	0	1	1	1	0	0	0	0	0	0	0	0	0	0	0	0	0	0
SPINDLE ASSEMBLY CHECKPOINT	0.570088
gsea	0	0	0	0	0	0	1	0	0	0	0	0	0	0	1	0	0	0
average+std	0	0	0	0	1	1	1	0	0	0	0	0	1	0	1	0	0	0
HETEROCYCLE METABOLIC PROCESS	0.453743
gsea	0	0	1	0	0	0	0	0	0	0	0	0	0	0	0	0	0	0
average+std	0	1	1	0	0	0	1	0	1	0	0	0	0	0	0	0	0	0
REGULATION OF BIOSYNTHETIC PROCESS	1
gsea	0	0	0	0	0	0	0	0	0	0	1	0	0	0	0	0	0	0
average+std	0	0	0	0	0	0	0	0	0	0	1	0	0	0	0	0	0	0
CELLULAR RESPIRATION	1
gsea	0	0	1	1	0	0	1	0	0	0	0	0	0	0	0	0	0	0
average+std	0	0	1	1	0	0	1	0	0	0	0	0	0	0	0	0	0	0
REGULATION OF GTP CATABOLIC PROCESS	0.685994
gsea	0	1	0	0	0	0	0	0	0	0	0	0	0	0	0	0	0	0
average+std	1	1	0	0	0	0	0	0	0	0	0	0	0	0	0	0	0	0
PSEUDOURIDINE SYNTHESIS	0.83666
gsea	1	0	0	0	0	0	0	0	1	0	1	0	0	0	0	0	0	0
average+std	1	0	0	0	0	0	1	0	1	0	1	0	0	0	0	0	0	0
REGULATION OF ACTIN FILAMENT POLYMERIZATION	0.83666
gsea	0	0	1	1	1	0	0	0	0	0	0	0	0	0	0	0	0	0
average+std	1	0	1	1	1	0	0	0	0	0	0	0	0	0	0	0	0	0
POSITIVE REGULATION OF PHOSPHATE METABOLIC PROCESS	0.542326
gsea	0	0	0	0	0	1	0	0	0	0	0	0	0	0	0	0	0	0
average+std	0	0	0	0	0	1	0	0	0	0	1	0	0	0	0	1	0	0
CELLULAR CARBOHYDRATE METABOLIC PROCESS	1
gsea	0	0	1	1	1	0	0	0	0	0	0	0	0	0	0	0	0	0
average+std	0	0	1	1	1	0	0	0	0	0	0	0	0	0	0	0	0	0
CELLULAR RESPONSE TO UNFOLDED PROTEIN	0.685994
gsea	0	0	0	0	0	0	0	0	0	0	0	0	0	0	0	1	0	0
average+std	1	0	0	0	0	0	0	0	0	0	0	0	0	0	0	1	0	0
NADH METABOLIC PROCESS	-0.108465
gsea	0	0	0	0	1	0	0	0	0	0	0	0	0	0	0	0	0	0
average+std	0	1	1	0	0	0	1	0	0	0	0	0	0	0	0	0	0	0
SMALL MOLECULE CATABOLIC PROCESS	0.316228
gsea	0	0	1	0	1	0	0	0	0	0	0	0	0	0	0	0	0	0
average+std	0	1	1	0	0	0	1	0	0	0	0	0	0	0	0	0	0	0
REGULATION OF CATABOLIC PROCESS	0.685994
gsea	0	1	0	0	0	0	0	0	0	0	0	0	0	0	0	0	0	0
average+std	0	1	0	0	0	0	0	0	0	1	0	0	0	0	0	0	0	0
ARGININE BIOSYNTHETIC PROCESS	0.790569
gsea	0	1	1	1	0	0	0	0	0	0	0	0	0	0	0	0	0	0
average+std	0	1	1	0	0	0	0	0	0	0	0	0	0	0	0	0	0	0
DNA REPLICATION-INDEPENDENT NUCLEOSOME ORGANIZATION	0.453743
gsea	0	0	0	0	0	0	0	0	0	0	0	1	0	0	0	0	0	0
average+std	0	0	0	1	0	0	0	0	0	0	1	1	0	0	0	1	0	0
GLUCAN METABOLIC PROCESS	1
gsea	0	1	1	0	0	0	0	0	0	0	0	0	0	0	0	0	0	0
average+std	0	1	1	0	0	0	0	0	0	0	0	0	0	0	0	0	0	0
RIBONUCLEOTIDE METABOLIC PROCESS	0.542326
gsea	0	0	0	0	0	0	0	0	1	0	0	0	0	0	0	0	0	0
average+std	0	1	0	0	0	0	0	0	1	0	1	0	0	0	0	0	0	0
TETRAPYRROLE METABOLIC PROCESS	0.685994
gsea	0	0	0	0	0	0	1	0	0	0	0	0	0	0	0	0	0	0
average+std	0	0	0	0	0	0	1	0	1	0	0	0	0	0	0	0	0	0
NEGATIVE REGULATION OF DNA-DEPENDENT DNA REPLICATION INITIATION	0.542326
gsea	0	0	0	1	0	0	0	0	0	0	0	0	0	0	0	0	0	0
average+std	0	0	0	1	0	0	0	0	0	0	1	1	0	0	0	0	0	0
NUCLEOSIDE DIPHOSPHATE METABOLIC PROCESS	0.542326
gsea	0	0	0	1	0	0	0	0	0	0	0	0	0	0	0	0	0	0
average+std	0	0	0	1	1	1	0	0	0	0	0	0	0	0	0	0	0	0
REGULATION OF VESICLE FUSION	0.453743
gsea	0	0	0	0	0	0	0	0	0	0	0	1	0	0	0	0	0	0
average+std	0	0	1	1	0	0	0	0	0	0	0	1	0	0	0	1	0	0
PROLINE METABOLIC PROCESS	0.542326
gsea	0	0	0	0	0	0	0	0	1	0	0	0	0	0	0	0	0	0
average+std	0	0	0	0	0	0	1	1	1	0	0	0	0	0	0	0	0	0
NEGATIVE REGULATION OF CELL CYCLE	0.790569
gsea	0	0	0	0	0	0	0	0	0	0	0	0	1	0	1	0	0	0
average+std	0	0	0	0	1	0	0	0	0	0	0	0	1	0	1	0	0	0
2'-DEOXYRIBONUCLEOTIDE METABOLIC PROCESS	0.685994
gsea	0	0	0	0	1	0	0	0	0	0	0	0	0	0	0	0	0	0
average+std	0	0	0	1	1	0	0	0	0	0	0	0	0	0	0	0	0	0
POSITIVE REGULATION OF PHOSPHORUS METABOLIC PROCESS	0.790569
gsea	0	0	0	0	0	1	0	0	0	0	0	0	0	0	0	1	0	0
average+std	0	0	0	0	0	1	0	0	0	0	1	0	0	0	0	1	0	0
MULTIVESICULAR BODY SORTING PATHWAY	0.685994
gsea	0	0	1	0	0	0	0	0	0	0	0	0	0	0	0	0	0	0
average+std	0	1	1	0	0	0	0	0	0	0	0	0	0	0	0	0	0	0
REGULATION OF TRANSCRIPTION, MATING-TYPE SPECIFIC	0.685994
gsea	0	0	0	0	0	0	0	0	0	1	0	0	0	0	0	0	0	0
average+std	0	0	0	0	0	0	0	0	0	1	1	0	0	0	0	0	0	0
PURINE BASE METABOLIC PROCESS	1
gsea	0	1	0	0	0	0	0	0	1	0	0	0	0	0	0	0	0	0
average+std	0	1	0	0	0	0	0	0	1	0	0	0	0	0	0	0	0	0
TRANSLATION	0.790569
gsea	0	0	0	0	0	0	0	0	1	0	0	0	0	0	1	0	0	0
average+std	0	0	0	0	0	0	0	0	1	0	1	0	0	0	1	0	0	0
CELLULAR CHEMICAL HOMEOSTASIS	0.316228
gsea	0	0	0	0	0	0	0	0	0	0	1	0	0	0	1	0	0	0
average+std	0	0	0	0	0	0	1	0	1	0	1	0	0	0	0	0	0	0
CELLULAR AMINO ACID METABOLIC PROCESS	0.790569
gsea	0	0	0	0	0	0	1	0	1	0	0	0	0	0	0	0	0	0
average+std	0	0	1	0	0	0	1	0	1	0	0	0	0	0	0	0	0	0
REGULATION OF CELLULAR MACROMOLECULE BIOSYNTHETIC PROCESS	0.685994
gsea	0	0	0	0	0	0	0	0	0	0	1	0	0	0	0	1	0	0
average+std	0	0	0	0	0	0	0	0	0	0	1	0	0	0	0	0	0	0
ORGANELLE ORGANIZATION	-0.0857493
gsea	0	0	0	0	0	0	0	0	0	0	0	1	0	0	0	1	0	0
average+std	0	0	0	0	0	0	1	0	0	0	0	0	0	0	0	0	0	0
REGULATION OF RAS PROTEIN SIGNAL TRANSDUCTION	0.4375
gsea	0	1	0	0	0	0	0	0	0	0	0	0	0	0	1	0	0	0
average+std	1	1	0	0	0	0	0	0	0	0	0	0	0	0	0	0	0	0
UFP-SPECIFIC TRANSCRIPTION FACTOR MRNA PROCESSING INVOLVED IN ENDOPLASMIC RETICULUM UNFOLDED PROTEIN RESPONSE	1
gsea	1	0	0	0	0	0	0	0	0	0	0	0	0	0	0	0	0	0
average+std	1	0	0	0	0	0	0	0	0	0	0	0	0	0	0	0	0	0
CYSTEINE METABOLIC PROCESS	1
gsea	0	0	0	0	0	1	1	1	0	0	0	0	0	0	0	0	0	0
average+std	0	0	0	0	0	1	1	1	0	0	0	0	0	0	0	0	0	0
NUCLEOSIDE PHOSPHATE METABOLIC PROCESS	1
gsea	0	1	1	0	0	0	0	0	0	0	0	0	0	0	0	0	0	0
average+std	0	1	1	0	0	0	0	0	0	0	0	0	0	0	0	0	0	0
REGULATION OF DNA REPLICATION	0.661438
gsea	0	0	1	1	0	0	0	0	0	0	0	0	0	0	0	0	0	0
average+std	0	0	1	1	0	0	0	0	0	0	1	1	0	0	0	0	0	0
ACETYL-COA METABOLIC PROCESS	1
gsea	0	0	1	1	1	0	1	0	0	0	0	0	0	0	0	0	0	0
average+std	0	0	1	1	1	0	1	0	0	0	0	0	0	0	0	0	0	0
CELL GROWTH	0.685994
gsea	0	0	0	0	0	0	0	0	0	0	1	0	0	0	0	0	0	0
average+std	0	1	0	0	0	0	0	0	0	0	1	0	0	0	0	0	0	0
RNA SURVEILLANCE	0.685994
gsea	1	0	0	0	0	0	0	0	0	0	0	0	0	0	0	0	0	0
average+std	1	0	0	0	0	0	1	0	0	0	0	0	0	0	0	0	0	0
HETEROTRIMERIC G-PROTEIN COMPLEX CYCLE	0.453743
gsea	1	0	0	0	0	0	0	0	0	0	0	0	0	0	0	0	0	0
average+std	1	1	0	0	0	0	0	0	0	1	1	0	0	0	0	0	0	0
REGULATION OF CATALYTIC ACTIVITY	0.790569
gsea	0	0	0	0	0	0	0	0	0	0	1	1	0	0	0	0	0	0
average+std	0	0	1	0	0	0	0	0	0	0	1	1	0	0	0	0	0	0
RESPONSE TO METAL ION	0.661438
gsea	0	0	0	0	0	0	0	0	0	0	1	0	0	0	1	0	0	0
average+std	0	0	0	0	0	0	0	0	1	0	1	0	1	0	1	0	0	0
DNA TOPOLOGICAL CHANGE	0.661438
gsea	0	0	0	1	0	0	0	0	0	0	0	1	0	0	0	0	0	0
average+std	0	1	0	1	0	0	0	0	0	0	1	1	0	0	0	0	0	0
POSITIVE REGULATION OF PROTEIN CATABOLIC PROCESS	1
gsea	0	0	0	0	0	0	0	0	1	0	0	0	0	0	0	0	0	0
average+std	0	0	0	0	0	0	0	0	1	0	0	0	0	0	0	0	0	0
AGING	0.685994
gsea	0	0	0	0	0	0	0	0	0	0	1	0	0	0	0	0	0	0
average+std	0	1	0	0	0	0	0	0	0	0	1	0	0	0	0	0	0	0
CELLULAR RESPONSE TO OXYGEN LEVELS	0.391077
gsea	0	0	0	0	0	1	0	0	0	0	0	0	0	0	0	0	0	0
average+std	1	0	0	1	1	1	1	0	0	0	0	0	0	0	0	0	0	0
NEGATIVE REGULATION OF UBIQUITIN-PROTEIN LIGASE ACTIVITY	0.542326
gsea	0	0	1	0	0	0	0	0	0	0	0	0	0	0	0	0	0	0
average+std	0	0	1	1	0	0	0	0	0	0	1	0	0	0	0	0	0	0
KARYOGAMY	1
gsea	1	0	0	0	0	0	0	0	0	0	0	0	0	0	0	0	0	0
average+std	1	0	0	0	0	0	0	0	0	0	0	0	0	0	0	0	0	0
MEMBRANE LIPID METABOLIC PROCESS	0.72111
gsea	0	0	0	0	0	0	1	0	0	0	0	0	1	0	1	0	0	0
average+std	0	0	0	0	1	1	1	0	0	0	0	0	1	0	1	0	0	0
REGULATION OF RNA METABOLIC PROCESS	0.542326
gsea	0	0	0	0	0	0	0	0	0	0	0	0	0	0	0	1	0	0
average+std	0	0	0	0	0	0	1	0	0	0	1	0	0	0	0	1	0	0
CELL REDOX HOMEOSTASIS	0.453743
gsea	0	0	0	1	0	0	0	0	0	0	0	0	0	0	0	0	0	0
average+std	1	1	1	1	0	0	0	0	0	0	0	0	0	0	0	0	0	0
ESTABLISHMENT OF CHROMOSOME LOCALIZATION	0.542326
gsea	0	0	0	0	0	0	0	0	0	0	0	0	0	0	1	0	0	0
average+std	0	1	0	0	0	0	0	0	0	0	0	0	0	0	1	1	0	0
REGULATION OF SIGNAL TRANSDUCTION	1
gsea	1	1	0	0	0	0	0	0	0	0	0	0	0	0	0	0	0	0
average+std	1	1	0	0	0	0	0	0	0	0	0	0	0	0	0	0	0	0
REGULATION OF CELL CYCLE CYTOKINESIS	0.632456
gsea	0	0	0	1	1	0	0	0	0	0	0	1	0	0	0	0	0	0
average+std	0	0	1	1	1	0	0	0	0	0	1	1	1	0	0	0	0	0
THIAMINE-CONTAINING COMPOUND BIOSYNTHETIC PROCESS	0.685994
gsea	0	0	1	0	0	0	0	0	0	0	0	0	0	0	0	0	0	0
average+std	0	0	1	1	0	0	0	0	0	0	0	0	0	0	0	0	0	0
METHIONINE BIOSYNTHETIC PROCESS	0.790569
gsea	0	0	0	0	0	1	1	1	0	0	0	0	0	0	0	0	0	0
average+std	0	0	0	0	0	0	1	1	0	0	0	0	0	0	0	0	0	0
SNRNP PROTEIN IMPORT INTO NUCLEUS	0.83666
gsea	0	0	0	0	0	0	0	0	0	0	1	0	0	0	1	1	0	0
average+std	0	0	0	0	0	0	0	0	1	0	1	0	0	0	1	1	0	0
BARBED-END ACTIN FILAMENT CAPPING	0.542326
gsea	0	0	0	0	1	0	0	0	0	0	0	0	0	0	0	0	0	0
average+std	0	0	1	1	1	0	0	0	0	0	0	0	0	0	0	0	0	0
CARBOHYDRATE CATABOLIC PROCESS	0.83666
gsea	1	1	1	1	0	0	0	0	0	0	0	0	0	0	0	0	0	0
average+std	1	1	1	0	0	0	0	0	0	0	0	0	0	0	0	0	0	0
REGULATION OF TRANSLATIONAL FIDELITY	0.542326
gsea	0	0	0	0	0	0	0	0	0	0	0	0	0	0	1	0	0	0
average+std	0	0	0	0	0	0	0	0	1	0	1	0	0	0	1	0	0	0
POSTTRANSLATIONAL PROTEIN TARGETING TO MEMBRANE, TRANSLOCATION	1
gsea	0	0	0	0	1	0	1	0	0	0	0	0	0	0	0	0	0	0
average+std	0	0	0	0	1	0	1	0	0	0	0	0	0	0	0	0	0	0
ACTIN CYTOSKELETON REORGANIZATION	0.316228
gsea	0	1	0	1	0	0	0	0	0	0	0	0	0	0	1	0	0	0
average+std	1	1	0	0	0	0	0	0	0	0	0	0	0	0	0	0	0	0
SMALL MOLECULE BIOSYNTHETIC PROCESS	1
gsea	0	0	1	0	0	0	1	0	0	0	0	0	0	0	0	0	0	0
average+std	0	0	1	0	0	0	1	0	0	0	0	0	0	0	0	0	0	0
NUCLEOTIDE METABOLIC PROCESS	1
gsea	0	1	1	0	0	0	0	0	0	0	0	0	0	0	0	0	0	0
average+std	0	1	1	0	0	0	0	0	0	0	0	0	0	0	0	0	0	0
MICROTUBULE POLYMERIZATION OR DEPOLYMERIZATION	0.685994
gsea	0	0	0	0	0	1	0	0	0	0	0	0	0	0	0	0	0	0
average+std	0	0	0	0	0	1	1	0	0	0	0	0	0	0	0	0	0	0
PHOSPHATE TRANSPORT	1
gsea	0	0	0	0	0	0	1	0	1	0	0	0	0	0	0	0	0	0
average+std	0	0	0	0	0	0	1	0	1	0	0	0	0	0	0	0	0	0
NEGATIVE REGULATION OF DNA-DEPENDENT DNA REPLICATION	1
gsea	0	0	0	1	0	0	0	0	0	0	0	0	0	0	0	0	0	0
average+std	0	0	0	1	0	0	0	0	0	0	0	0	0	0	0	0	0	0
CUT CATABOLIC PROCESS	1
gsea	1	0	0	0	0	0	0	0	0	0	0	0	0	0	0	0	0	0
average+std	1	0	0	0	0	0	0	0	0	0	0	0	0	0	0	0	0	0
GLYCEROL-3-PHOSPHATE METABOLIC PROCESS	1
gsea	0	1	1	0	0	0	0	0	0	0	0	0	0	0	0	0	0	0
average+std	0	1	1	0	0	0	0	0	0	0	0	0	0	0	0	0	0	0
TELOMERE MAINTENANCE VIA TELOMERE LENGTHENING	0.542326
gsea	0	0	0	0	1	0	0	0	0	0	0	0	0	0	0	0	0	0
average+std	0	0	0	0	1	0	1	0	0	0	0	0	1	0	0	0	0	0
CELL CYCLE PROCESS	0.453743
gsea	0	0	0	0	0	0	0	0	0	0	0	1	0	0	0	0	0	0
average+std	0	0	0	0	0	0	1	0	0	0	1	1	1	0	0	0	0	0
PROTEIN FOLDING	1
gsea	0	0	0	1	0	0	1	0	1	0	0	0	0	0	0	0	0	0
average+std	0	0	0	1	0	0	1	0	1	0	0	0	0	0	0	0	0	0
POSITIVE REGULATION OF PROTEIN KINASE ACTIVITY	0.542326
gsea	0	0	0	0	0	0	0	0	0	0	0	1	0	0	0	0	0	0
average+std	0	0	0	0	0	1	0	0	0	1	0	1	0	0	0	0	0	0
POLYSACCHARIDE CATABOLIC PROCESS	1
gsea	1	1	1	0	0	0	0	0	0	0	0	0	0	0	0	0	0	0
average+std	1	1	1	0	0	0	0	0	0	0	0	0	0	0	0	0	0	0
MITOTIC SISTER CHROMATID COHESION	0.861892
gsea	0	0	1	1	1	0	0	0	0	0	0	1	1	0	0	0	0	0
average+std	0	0	1	1	1	0	0	0	0	0	0	1	0	0	0	0	0	0
REGULATION OF ACTIN FILAMENT DEPOLYMERIZATION	0.542326
gsea	0	0	0	0	1	0	0	0	0	0	0	0	0	0	0	0	0	0
average+std	0	0	1	1	1	0	0	0	0	0	0	0	0	0	0	0	0	0
PURINE-CONTAINING COMPOUND BIOSYNTHETIC PROCESS	0.236228
gsea	0	0	0	0	0	0	0	0	1	0	0	0	0	0	1	0	0	0
average+std	0	1	1	0	0	0	0	0	1	0	1	0	0	0	0	0	0	0
CERAMIDE BIOSYNTHETIC PROCESS	0.316228
gsea	0	0	0	0	0	0	0	0	0	0	0	0	1	0	1	0	0	0
average+std	1	0	0	0	0	0	1	0	0	0	0	0	1	0	0	0	0	0
REPRODUCTIVE PROCESS IN SINGLE-CELLED ORGANISM	0.685994
gsea	1	0	0	0	0	0	0	0	0	0	0	0	0	0	0	0	0	0
average+std	1	1	0	0	0	0	0	0	0	0	0	0	0	0	0	0	0	0
REGULATION OF ER TO GOLGI VESICLE-MEDIATED TRANSPORT BY GTP HYDROLYSIS	-0.0857493
gsea	0	0	0	0	0	0	0	0	0	0	0	0	0	1	0	0	0	0
average+std	0	0	0	0	1	0	1	0	0	0	0	0	0	0	0	0	0	0
PROTEIN TARGETING TO MITOCHONDRION	1
gsea	0	0	0	0	1	0	1	0	0	0	0	0	0	0	0	0	0	0
average+std	0	0	0	0	1	0	1	0	0	0	0	0	0	0	0	0	0	0
PROTEIN LOCALIZATION TO CHROMOSOME	0.542326
gsea	0	0	0	0	0	0	0	0	0	0	0	0	0	0	0	1	0	0
average+std	0	0	0	0	0	0	1	0	0	0	0	0	0	0	1	1	0	0
CELL WALL CHITIN BIOSYNTHETIC PROCESS	0.685994
gsea	1	0	0	0	0	0	0	0	0	0	0	0	0	0	0	0	0	0
average+std	1	0	1	0	0	0	0	0	0	0	0	0	0	0	0	0	0	0
POSITIVE REGULATION OF NUCLEOBASE, NUCLEOSIDE, NUCLEOTIDE AND NUCLEIC ACID METABOLIC PROCESS	-0.0857493
gsea	0	0	0	0	0	0	0	0	0	0	0	0	0	0	0	1	0	0
average+std	0	0	0	0	0	0	1	0	0	0	1	0	0	0	0	0	0	0
FLOCCULATION	0.685994
gsea	0	1	1	0	0	0	0	0	0	0	0	0	0	0	0	0	0	0
average+std	0	1	0	0	0	0	0	0	0	0	0	0	0	0	0	0	0	0
CONTRACTILE RING CONTRACTION INVOLVED IN CELL CYCLE CYTOKINESIS	0.685994
gsea	0	0	0	0	0	0	0	0	1	0	0	0	0	0	0	0	0	0
average+std	0	0	0	0	0	0	0	0	1	0	0	0	0	0	0	0	1	0
ADAPTATION OF SIGNALING PATHWAY	-0.0588235
gsea	0	0	0	0	0	0	0	0	0	0	0	1	0	0	0	0	0	0
average+std	1	0	0	0	0	0	0	0	0	0	0	0	0	0	0	0	0	0
CELL MORPHOGENESIS	0.4375
gsea	1	0	0	0	0	0	0	0	0	0	0	0	0	0	0	1	0	0
average+std	1	1	0	0	0	0	0	0	0	0	0	0	0	0	0	0	0	0
HETERODUPLEX FORMATION	0.83666
gsea	0	0	1	1	0	0	0	0	0	0	0	1	1	0	0	0	0	0
average+std	0	0	1	1	0	0	0	0	0	0	0	1	0	0	0	0	0	0
CERAMIDE METABOLIC PROCESS	0.316228
gsea	0	0	0	0	0	1	0	0	0	0	0	0	0	0	1	0	0	0
average+std	1	0	0	0	0	1	1	0	0	0	0	0	0	0	0	0	0	0
PURINE NUCLEOSIDE MONOPHOSPHATE BIOSYNTHETIC PROCESS	0.685994
gsea	0	0	0	0	0	0	0	0	1	0	0	0	0	0	0	0	0	0
average+std	0	1	0	0	0	0	0	0	1	0	0	0	0	0	0	0	0	0
CELLULAR ALCOHOL BIOSYNTHETIC PROCESS	0.4375
gsea	0	0	0	0	0	0	1	0	0	0	0	0	0	0	1	0	0	0
average+std	0	0	0	0	0	0	1	0	1	0	0	0	0	0	0	0	0	0
VACUOLAR PROTEIN CATABOLIC PROCESS	0.542326
gsea	0	0	1	0	0	0	0	0	0	0	0	0	0	0	0	0	0	0
average+std	0	1	1	1	0	0	0	0	0	0	0	0	0	0	0	0	0	0
REGULATION OF SMALL GTPASE MEDIATED SIGNAL TRANSDUCTION	-0.0857493
gsea	0	0	0	0	0	0	0	0	0	0	0	0	0	0	1	0	0	0
average+std	1	1	0	0	0	0	0	0	0	0	0	0	0	0	0	0	0	0
REPRODUCTIVE PROCESS	1
gsea	1	0	0	0	0	0	0	0	0	0	0	0	0	0	0	0	0	0
average+std	1	0	0	0	0	0	0	0	0	0	0	0	0	0	0	0	0	0
PROTEIN LOCALIZATION TO NUCLEUS	0.4375
gsea	0	0	0	0	0	0	0	0	0	0	1	0	0	0	1	0	0	0
average+std	1	0	0	0	0	0	0	0	0	0	1	0	0	0	0	0	0	0
MITOTIC RECOMBINATION	0.632456
gsea	0	0	1	1	1	0	0	0	0	0	1	1	1	0	0	0	0	0
average+std	0	0	1	1	0	0	0	0	0	0	0	1	0	0	0	0	0	0
ASPARTATE FAMILY AMINO ACID BIOSYNTHETIC PROCESS	0.685994
gsea	0	0	0	0	0	0	1	1	0	0	0	0	0	0	0	0	0	0
average+std	0	0	0	0	0	0	1	0	0	0	0	0	0	0	0	0	0	0
NUCLEOSOME ASSEMBLY	1
gsea	0	0	0	0	1	1	0	0	0	0	0	0	0	0	1	0	0	0
average+std	0	0	0	0	1	1	0	0	0	0	0	0	0	0	1	0	0	0
REGULATION OF CELLULAR PH	0.453743
gsea	0	0	0	0	0	0	0	0	0	0	0	0	0	0	1	0	0	0
average+std	0	0	0	0	0	0	1	0	1	0	1	0	0	0	1	0	0	0
POSITIVE REGULATION OF ENDOCYTOSIS	1
gsea	0	1	0	0	0	0	0	0	0	0	0	0	0	0	0	0	0	0
average+std	0	1	0	0	0	0	0	0	0	0	0	0	0	0	0	0	0	0
MACROMOLECULE GLYCOSYLATION	0.861892
gsea	0	0	0	0	1	1	1	0	0	0	0	0	1	0	1	0	0	0
average+std	0	0	0	0	1	1	1	0	0	0	0	0	1	0	0	0	0	0
RECOMBINATIONAL REPAIR	1
gsea	0	0	1	1	0	0	0	0	0	0	0	1	0	0	0	0	0	0
average+std	0	0	1	1	0	0	0	0	0	0	0	1	0	0	0	0	0	0
GLUTAMATE METABOLIC PROCESS	0.861892
gsea	0	0	1	1	1	0	1	0	0	0	0	0	0	0	0	0	0	0
average+std	0	1	1	1	1	0	1	0	0	0	0	0	0	0	0	0	0	0
REGULATION OF TRANSCRIPTION INITIATION, DNA-DEPENDENT	0.661438
gsea	0	0	0	0	0	0	0	0	0	0	1	0	0	0	1	0	0	0
average+std	0	0	0	1	1	0	0	0	0	0	1	0	0	0	1	0	0	0
TRNA TRANSPORT	1
gsea	0	0	0	0	0	0	0	0	0	0	1	0	0	0	1	1	0	0
average+std	0	0	0	0	0	0	0	0	0	0	1	0	0	0	1	1	0	0
POSITIVE REGULATION OF CELLULAR PROCESS	0.542326
gsea	0	0	0	0	0	0	0	0	0	0	0	0	0	0	0	1	0	0
average+std	0	0	0	0	0	0	1	0	1	0	0	0	0	0	0	1	0	0
RE-ENTRY INTO MITOTIC CELL CYCLE AFTER PHEROMONE ARREST	1
gsea	0	0	0	1	0	1	0	0	0	0	0	1	0	0	0	0	0	0
average+std	0	0	0	1	0	1	0	0	0	0	0	1	0	0	0	0	0	0
REGULATION OF TRANSCRIPTION INITIATION FROM RNA POLYMERASE II PROMOTER	0.661438
gsea	0	0	0	0	0	0	0	0	0	0	1	0	0	0	1	0	0	0
average+std	0	0	0	1	1	0	0	0	0	0	1	0	0	0	1	0	0	0
RESPONSE TO PHEROMONE INVOLVED IN CONJUGATION WITH CELLULAR FUSION	0.790569
gsea	1	1	1	0	0	0	0	0	0	0	0	0	0	0	0	0	0	0
average+std	1	1	0	0	0	0	0	0	0	0	0	0	0	0	0	0	0	0
CELLULAR ALDEHYDE METABOLIC PROCESS	0.83666
gsea	0	1	1	1	1	0	0	0	0	0	0	0	0	0	0	0	0	0
average+std	0	1	1	1	0	0	0	0	0	0	0	0	0	0	0	0	0	0
TELOMERE MAINTENANCE	1
gsea	0	0	1	1	0	0	0	0	0	0	0	1	0	0	0	0	0	0
average+std	0	0	1	1	0	0	0	0	0	0	0	1	0	0	0	0	0	0
GLYCOPROTEIN BIOSYNTHETIC PROCESS	0.861892
gsea	0	0	0	0	1	1	1	0	0	0	0	0	1	0	1	0	0	0
average+std	0	0	0	0	1	1	1	0	0	0	0	0	1	0	0	0	0	0
PIGMENT BIOSYNTHETIC PROCESS	0.790569
gsea	0	0	0	0	0	0	1	0	1	0	0	0	0	0	0	0	0	0
average+std	0	0	0	0	0	0	1	0	1	0	1	0	0	0	0	0	0	0
REGULATION OF ACTIN POLYMERIZATION OR DEPOLYMERIZATION	0.83666
gsea	0	0	1	1	1	0	0	0	0	0	0	0	0	0	0	0	0	0
average+std	1	0	1	1	1	0	0	0	0	0	0	0	0	0	0	0	0	0
NUCLEOSIDE TRIPHOSPHATE METABOLIC PROCESS	0.685994
gsea	0	0	1	0	0	0	0	0	0	0	0	0	0	0	0	0	0	0
average+std	0	1	1	0	0	0	0	0	0	0	0	0	0	0	0	0	0	0
S-ADENOSYLMETHIONINE BIOSYNTHETIC PROCESS	0.790569
gsea	0	0	0	0	0	0	0	1	1	0	0	0	0	0	0	0	0	0
average+std	0	0	0	0	0	0	1	1	1	0	0	0	0	0	0	0	0	0
INOSITOLPHOSPHOCERAMIDE METABOLIC PROCESS	0.685994
gsea	0	0	0	0	0	1	0	0	0	0	0	0	0	0	0	0	0	0
average+std	0	0	0	0	0	1	1	0	0	0	0	0	0	0	0	0	0	0
IMP METABOLIC PROCESS	1
gsea	0	1	0	0	0	0	0	0	1	0	0	0	0	0	0	0	0	0
average+std	0	1	0	0	0	0	0	0	1	0	0	0	0	0	0	0	0	0
RESPONSE TO SUPEROXIDE	0.790569
gsea	0	0	0	0	0	0	0	0	0	0	0	0	1	1	1	0	0	0
average+std	0	0	0	0	0	0	0	0	0	0	0	0	1	0	1	0	0	0
CELLULAR COMPONENT ORGANIZATION AT CELLULAR LEVEL	-0.0857493
gsea	0	0	0	0	0	0	0	0	0	0	0	0	0	0	0	1	0	0
average+std	0	0	0	0	0	0	1	0	1	0	0	0	0	0	0	0	0	0
AGGLUTINATION INVOLVED IN CONJUGATION WITH CELLULAR FUSION	0.790569
gsea	1	1	1	0	0	0	0	0	0	0	0	0	0	0	0	0	0	0
average+std	1	1	0	0	0	0	0	0	0	0	0	0	0	0	0	0	0	0
REGULATION OF PURINE NUCLEOTIDE CATABOLIC PROCESS	0.685994
gsea	0	1	0	0	0	0	0	0	0	0	0	0	0	0	0	0	0	0
average+std	1	1	0	0	0	0	0	0	0	0	0	0	0	0	0	0	0	0
NUCLEAR RNA SURVEILLANCE	1
gsea	1	0	0	0	0	0	1	0	0	0	0	0	0	0	0	0	0	0
average+std	1	0	0	0	0	0	1	0	0	0	0	0	0	0	0	0	0	0
REGULATION OF PROTEIN SERINE/THREONINE KINASE ACTIVITY	0.661438
gsea	0	0	0	0	0	0	0	0	0	0	1	1	0	0	0	0	0	0
average+std	0	0	1	1	0	0	0	0	0	0	1	1	0	0	0	0	0	0
SISTER CHROMATID SEGREGATION	0.542326
gsea	0	0	0	0	0	0	0	0	0	0	0	1	0	0	0	0	0	0
average+std	0	0	0	1	1	0	0	0	0	0	0	1	0	0	0	0	0	0
POSITIVE REGULATION OF CELLULAR BIOSYNTHETIC PROCESS	0.685994
gsea	0	0	0	0	0	0	0	0	0	0	0	0	0	0	0	1	0	0
average+std	0	0	0	0	0	0	0	0	0	0	1	0	0	0	0	1	0	0
PIGMENT METABOLIC PROCESS	0.790569
gsea	0	0	0	0	0	0	1	0	1	0	0	0	0	0	0	0	0	0
average+std	0	0	0	0	0	0	1	0	1	0	1	0	0	0	0	0	0	0
ATP METABOLIC PROCESS	0.685994
gsea	0	0	1	0	0	0	0	0	0	0	0	0	0	0	1	0	0	0
average+std	0	0	1	0	0	0	0	0	0	0	0	0	0	0	0	0	0	0
CONJUGATION	0.790569
gsea	1	1	1	0	0	0	0	0	0	0	0	0	0	0	0	0	0	0
average+std	1	1	0	0	0	0	0	0	0	0	0	0	0	0	0	0	0	0
ORGANIC ALCOHOL TRANSPORT	0.542326
gsea	0	0	0	0	0	0	0	0	0	0	0	0	0	0	1	0	0	0
average+std	0	0	1	0	0	0	0	0	0	0	1	0	0	0	1	0	0	0
REGULATION OF CELLULAR COMPONENT SIZE	0.542326
gsea	0	0	0	0	0	0	0	0	0	0	1	0	0	0	0	0	0	0
average+std	1	1	0	0	0	0	0	0	0	0	1	0	0	0	0	0	0	0
ORGANELLE MEMBRANE FUSION	0.685994
gsea	0	1	0	0	0	0	0	0	0	0	0	0	0	0	0	0	0	0
average+std	1	1	0	0	0	0	0	0	0	0	0	0	0	0	0	0	0	0
PENTOSE-PHOSPHATE SHUNT, OXIDATIVE BRANCH	0.790569
gsea	0	0	1	0	1	0	0	0	0	0	0	0	0	0	0	0	0	0
average+std	0	0	1	0	1	0	1	0	0	0	0	0	0	0	0	0	0	0
DEOXYRIBONUCLEOTIDE METABOLIC PROCESS	1
gsea	0	0	1	1	1	0	0	0	0	0	0	1	0	0	0	0	0	0
average+std	0	0	1	1	1	0	0	0	0	0	0	1	0	0	0	0	0	0
REGULATION OF CELLULAR CARBOHYDRATE METABOLIC PROCESS	0.685994
gsea	0	0	1	0	0	0	0	0	0	0	0	0	0	0	0	0	0	0
average+std	0	0	1	0	0	0	0	0	0	1	0	0	0	0	0	0	0	0
PREMEIOTIC DNA REPLICATION	0.678571
gsea	0	0	1	1	1	0	0	0	0	0	0	1	0	0	0	0	0	0
average+std	0	1	1	1	0	0	0	0	0	0	0	1	0	0	0	0	0	0
CHROMOSOME CONDENSATION	0.542326
gsea	0	0	0	0	0	0	0	0	0	0	0	1	0	0	0	0	0	0
average+std	0	0	0	1	1	0	0	0	0	0	0	1	0	0	0	0	0	0
CELLULAR POLYSACCHARIDE CATABOLIC PROCESS	0.661438
gsea	1	0	0	1	0	0	0	0	0	0	0	0	0	0	0	0	0	0
average+std	1	0	1	1	0	0	0	0	0	1	0	0	0	0	0	0	0	0
CELLULAR AMINO ACID CATABOLIC PROCESS	0.542326
gsea	0	0	0	0	0	0	1	0	0	0	0	0	0	0	0	0	0	0
average+std	0	0	1	0	0	0	1	0	1	0	0	0	0	0	0	0	0	0
RIBOSOMAL PROTEIN IMPORT INTO NUCLEUS	0.83666
gsea	0	0	0	0	0	0	0	0	0	0	1	0	0	0	1	1	0	0
average+std	0	0	0	0	0	0	0	0	1	0	1	0	0	0	1	1	0	0
SECOND-MESSENGER-MEDIATED SIGNALING	0.453743
gsea	1	0	0	0	0	0	0	0	0	0	0	0	0	0	0	0	0	0
average+std	1	1	0	0	0	0	1	0	0	1	0	0	0	0	0	0	0	0
RNA-DEPENDENT DNA REPLICATION	0.790569
gsea	0	0	0	0	1	0	0	0	0	0	0	0	1	0	0	0	0	0
average+std	0	0	0	1	1	0	0	0	0	0	0	0	1	0	0	0	0	0
PROTEIN LOCALIZATION IN MITOCHONDRION	1
gsea	0	0	0	0	1	0	1	0	0	0	0	0	0	0	0	0	0	0
average+std	0	0	0	0	1	0	1	0	0	0	0	0	0	0	0	0	0	0
NEGATIVE REGULATION OF SMALL GTPASE MEDIATED SIGNAL TRANSDUCTION	0.685994
gsea	0	0	0	0	0	0	0	0	0	0	0	0	0	0	1	0	0	0
average+std	0	1	0	0	0	0	0	0	0	0	0	0	0	0	1	0	0	0
REGULATION OF INTRACELLULAR PROTEIN TRANSPORT	1
gsea	1	0	0	0	0	0	0	0	0	0	0	0	0	0	0	0	0	0
average+std	1	0	0	0	0	0	0	0	0	0	0	0	0	0	0	0	0	0
NADH OXIDATION	0.83666
gsea	0	1	1	0	1	0	1	0	0	0	0	0	0	0	0	0	0	0
average+std	0	1	1	0	0	0	1	0	0	0	0	0	0	0	0	0	0	0
L-SERINE METABOLIC PROCESS	0.685994
gsea	0	0	0	0	0	0	0	0	1	0	0	0	0	0	0	0	0	0
average+std	0	0	0	0	0	0	1	0	1	0	0	0	0	0	0	0	0	0
VACUOLAR PROTEIN PROCESSING	0.685994
gsea	0	0	1	0	0	0	0	0	0	0	0	0	0	0	0	0	0	0
average+std	0	0	1	0	0	0	0	0	0	0	1	0	0	0	0	0	0	0
REGULATION OF HISTONE ACETYLATION	0.542326
gsea	0	0	0	1	0	0	0	0	0	0	0	0	0	0	0	0	0	0
average+std	0	0	0	1	0	0	0	0	0	1	0	0	1	0	0	0	0	0
DNA DOUBLE-STRAND BREAK PROCESSING	0.685994
gsea	0	0	0	1	0	0	0	0	0	0	0	0	0	0	0	0	0	0
average+std	0	0	0	1	0	0	1	0	0	0	0	0	0	0	0	0	0	0
PROTEIN PROCESSING	0.542326
gsea	0	0	1	0	0	0	0	0	0	0	0	0	0	0	0	0	0	0
average+std	1	0	1	0	0	0	1	0	0	0	0	0	0	0	0	0	0	0
CUT METABOLIC PROCESS	1
gsea	1	0	0	0	0	0	0	0	0	0	0	0	0	0	0	0	0	0
average+std	1	0	0	0	0	0	0	0	0	0	0	0	0	0	0	0	0	0
POLYOL METABOLIC PROCESS	0.790569
gsea	0	1	1	1	0	0	0	0	0	0	0	0	0	0	0	0	0	0
average+std	0	1	1	0	0	0	0	0	0	0	0	0	0	0	0	0	0	0
GLYCOGEN CATABOLIC PROCESS	0.542326
gsea	0	0	0	1	0	0	0	0	0	0	0	0	0	0	0	0	0	0
average+std	0	0	1	1	0	0	0	0	0	1	0	0	0	0	0	0	0	0
PROTEIN LIPIDATION	0.453743
gsea	0	0	0	0	0	0	1	0	0	0	0	0	0	0	0	0	0	0
average+std	0	0	0	0	1	1	1	0	0	0	0	0	1	0	0	0	0	0
RESPIRATORY CHAIN COMPLEX IV ASSEMBLY	0.542326
gsea	0	1	0	0	0	0	0	0	0	0	0	0	0	0	0	0	0	0
average+std	0	1	1	0	0	0	1	0	0	0	0	0	0	0	0	0	0	0
REGULATION OF CELLULAR COMPONENT BIOGENESIS	-0.0857493
gsea	0	0	0	1	1	0	0	0	0	0	0	0	0	0	0	0	0	0
average+std	1	0	0	0	0	0	0	0	0	0	0	0	0	0	0	0	0	0
CELL ADHESION	0.790569
gsea	1	1	1	0	0	0	0	0	0	0	0	0	0	0	0	0	0	0
average+std	1	1	0	0	0	0	0	0	0	0	0	0	0	0	0	0	0	0
TERMINATION OF RNA POLYMERASE II TRANSCRIPTION	0.542326
gsea	0	0	0	0	0	0	0	0	1	0	0	0	0	0	0	0	0	0
average+std	0	0	0	0	0	0	1	0	1	0	1	0	0	0	0	0	0	0
POSITIVE REGULATION OF TRANSLATIONAL FIDELITY	0.542326
gsea	0	0	0	0	0	0	0	0	0	0	0	0	0	0	0	1	0	0
average+std	0	0	0	0	0	0	0	0	1	0	0	0	0	0	0	1	1	0
ASCOSPORE WALL BIOGENESIS	0.542326
gsea	0	0	1	0	0	0	0	0	0	0	0	0	0	0	0	0	0	0
average+std	0	1	1	0	1	0	0	0	0	0	0	0	0	0	0	0	0	0
NUCLEOBASE, NUCLEOSIDE AND NUCLEOTIDE METABOLIC PROCESS	0.685994
gsea	0	0	1	0	0	0	0	0	0	0	0	0	0	0	0	0	0	0
average+std	0	1	1	0	0	0	0	0	0	0	0	0	0	0	0	0	0	0
CHITIN BIOSYNTHETIC PROCESS	0.542326
gsea	0	0	0	0	0	0	0	0	0	0	0	1	0	0	0	0	0	0
average+std	1	0	0	0	0	0	0	0	0	0	1	1	0	0	0	0	0	0
REPLICATION FORK PROTECTION	0.542326
gsea	0	0	0	1	0	0	0	0	0	0	0	0	0	0	0	0	0	0
average+std	0	0	1	1	0	0	0	0	0	0	0	1	0	0	0	0	0	0
GLYCEROPHOSPHOLIPID BIOSYNTHETIC PROCESS	0.453743
gsea	0	0	0	0	0	0	0	0	0	0	0	0	1	0	0	0	0	0
average+std	0	0	0	0	1	1	1	0	0	0	0	0	1	0	0	0	0	0
RE-ENTRY INTO MITOTIC CELL CYCLE	1
gsea	0	0	0	1	0	0	0	0	0	0	0	1	1	0	0	0	0	0
average+std	0	0	0	1	0	0	0	0	0	0	0	1	1	0	0	0	0	0
GLUTATHIONE METABOLIC PROCESS	0.478091
gsea	0	1	1	0	1	0	0	0	0	0	0	0	0	0	0	0	0	0
average+std	0	1	1	1	0	0	1	0	0	0	0	0	0	0	0	0	0	0
ACETATE METABOLIC PROCESS	1
gsea	0	1	1	0	0	0	0	0	0	0	0	0	0	0	0	0	0	0
average+std	0	1	1	0	0	0	0	0	0	0	0	0	0	0	0	0	0	0
MEIOTIC SISTER CHROMATID COHESION	0.542326
gsea	0	0	1	0	0	0	0	0	0	0	0	0	0	0	0	0	0	0
average+std	0	0	1	1	1	0	0	0	0	0	0	0	0	0	0	0	0	0
NEGATIVE REGULATION OF FILAMENTOUS GROWTH	1
gsea	0	1	0	0	0	0	0	0	0	0	0	0	0	0	0	0	0	0
average+std	0	1	0	0	0	0	0	0	0	0	0	0	0	0	0	0	0	0
REGULATION OF PROTEIN COMPLEX ASSEMBLY	0.83666
gsea	0	0	1	1	1	0	0	0	0	0	0	0	0	0	0	0	0	0
average+std	0	0	1	1	1	0	0	0	0	0	1	0	0	0	0	0	0	0
PROGRAMMED CELL DEATH	0.83666
gsea	0	0	1	0	1	0	1	0	0	0	0	0	0	0	0	0	0	0
average+std	0	0	1	1	1	0	1	0	0	0	0	0	0	0	0	0	0	0
RESPONSE TO ORGANIC CYCLIC COMPOUND	0.790569
gsea	0	0	0	0	0	0	0	0	0	0	0	0	0	0	1	0	1	0
average+std	0	0	0	0	0	0	0	0	0	0	0	0	0	0	1	1	1	0
GLUCAN CATABOLIC PROCESS	0.542326
gsea	0	0	0	1	0	0	0	0	0	0	0	0	0	0	0	0	0	0
average+std	0	0	1	1	0	0	0	0	0	1	0	0	0	0	0	0	0	0
TRANSMEMBRANE TRANSPORT	0.453743
gsea	0	0	0	0	0	0	1	0	0	0	0	0	0	0	0	0	0	0
average+std	0	0	1	0	0	0	1	0	1	0	1	0	0	0	0	0	0	0
RESPONSE TO OXYGEN RADICAL	1
gsea	0	0	0	0	0	0	0	0	0	0	0	0	1	0	1	0	0	0
average+std	0	0	0	0	0	0	0	0	0	0	0	0	1	0	1	0	0	0
PRE-REPLICATIVE COMPLEX ASSEMBLY	0.678571
gsea	0	0	0	0	0	0	0	0	0	1	1	1	0	0	0	0	0	1
average+std	0	0	1	0	0	0	0	0	0	1	1	1	0	0	0	0	0	0
REGULATION OF INTRACELLULAR PH	0.453743
gsea	0	0	0	0	0	0	0	0	0	0	0	0	0	0	1	0	0	0
average+std	0	0	0	0	0	0	1	0	1	0	1	0	0	0	1	0	0	0
METALLO-SULFUR CLUSTER ASSEMBLY	0.453743
gsea	0	0	0	0	0	1	0	0	0	0	0	0	0	0	0	0	0	0
average+std	0	0	0	0	0	1	1	1	1	0	0	0	0	0	0	0	0	0
REGULATION OF PROTEASOMAL PROTEIN CATABOLIC PROCESS	0.316228
gsea	0	0	0	0	0	0	0	0	1	0	0	1	0	0	0	0	0	0
average+std	0	0	0	0	0	0	0	0	1	1	0	0	0	0	0	0	0	1
SERINE FAMILY AMINO ACID METABOLIC PROCESS	0.790569
gsea	0	0	0	0	0	0	1	1	1	0	0	0	0	0	0	0	0	0
average+std	0	0	0	0	0	0	1	0	1	0	0	0	0	0	0	0	0	0
S-ADENOSYLMETHIONINE METABOLIC PROCESS	0.542326
gsea	0	0	0	0	0	0	0	0	1	0	0	0	0	0	0	0	0	0
average+std	0	0	0	0	0	0	1	1	1	0	0	0	0	0	0	0	0	0
DETECTION OF STIMULUS	1
gsea	0	1	1	0	0	0	0	0	0	0	0	0	0	0	0	0	0	0
average+std	0	1	1	0	0	0	0	0	0	0	0	0	0	0	0	0	0	0
DNA REPLICATION, REMOVAL OF RNA PRIMER	0.83666
gsea	0	0	0	1	1	0	0	0	0	0	0	1	1	0	0	0	0	0
average+std	0	0	0	1	0	0	0	0	0	0	0	1	1	0	0	0	0	0
ACETYL-COA CATABOLIC PROCESS	1
gsea	0	1	1	1	1	1	1	0	0	0	0	0	0	0	0	0	0	0
average+std	0	1	1	1	1	1	1	0	0	0	0	0	0	0	0	0	0	0
PROTON TRANSPORT	0.685994
gsea	0	0	1	0	0	0	0	0	0	0	0	0	0	0	0	0	0	0
average+std	0	0	1	0	0	0	1	0	0	0	0	0	0	0	0	0	0	0
CELLULAR CELL WALL ORGANIZATION OR BIOGENESIS	0.542326
gsea	0	0	0	0	0	0	0	0	0	0	0	0	1	0	0	0	0	0
average+std	1	0	0	0	0	0	0	0	0	0	1	0	1	0	0	0	0	0
FRUCTOSE METABOLIC PROCESS	0.790569
gsea	0	0	1	1	0	0	0	0	0	0	0	0	0	0	0	0	0	0
average+std	1	0	1	1	0	0	0	0	0	0	0	0	0	0	0	0	0	0
TREHALOSE METABOLIC PROCESS	1
gsea	0	1	1	1	0	0	0	0	0	0	0	0	0	0	0	0	0	0
average+std	0	1	1	1	0	0	0	0	0	0	0	0	0	0	0	0	0	0
PH REDUCTION	0.542326
gsea	0	0	0	0	0	0	0	0	0	0	0	0	0	0	1	0	0	0
average+std	0	0	0	0	0	0	0	0	1	0	1	0	0	0	1	0	0	0
PURINE RIBONUCLEOSIDE SALVAGE	0.453743
gsea	0	0	0	0	0	0	0	0	0	0	0	0	1	0	0	0	0	0
average+std	1	0	0	0	0	0	0	0	1	0	1	0	1	0	0	0	0	0
RESPONSE TO INORGANIC SUBSTANCE	0.453743
gsea	0	0	0	0	0	0	0	0	0	0	0	0	0	0	1	0	0	0
average+std	0	0	0	0	0	0	1	0	0	0	1	0	1	0	1	0	0	0
VITAMIN B6 BIOSYNTHETIC PROCESS	0.542326
gsea	0	0	0	1	0	0	0	0	0	0	0	0	0	0	0	0	0	0
average+std	0	0	1	1	1	0	0	0	0	0	0	0	0	0	0	0	0	0
SNRNA TRANSPORT	0.83666
gsea	0	0	0	0	0	0	0	0	0	0	1	0	0	0	1	1	0	0
average+std	0	0	0	0	0	0	0	0	1	0	1	0	0	0	1	1	0	0
FUNGAL-TYPE CELL WALL CHITIN BIOSYNTHETIC PROCESS	0.685994
gsea	1	0	0	0	0	0	0	0	0	0	0	0	0	0	0	0	0	0
average+std	1	0	1	0	0	0	0	0	0	0	0	0	0	0	0	0	0	0
CARBOXYLIC ACID TRANSPORT	0.542326
gsea	0	0	0	0	0	0	1	0	0	0	0	0	0	0	0	0	0	0
average+std	0	1	1	0	0	0	1	0	0	0	0	0	0	0	0	0	0	0
DIVALENT INORGANIC CATION HOMEOSTASIS	0.542326
gsea	0	0	0	0	0	0	0	0	0	0	1	0	0	0	0	0	0	0
average+std	0	0	0	0	0	0	1	0	0	0	1	0	1	0	0	0	0	0
NUCLEUS ORGANIZATION	1
gsea	1	0	0	0	0	0	0	0	0	0	0	0	0	0	0	0	0	0
average+std	1	0	0	0	0	0	0	0	0	0	0	0	0	0	0	0	0	0
ALDEHYDE CATABOLIC PROCESS	0.685994
gsea	0	0	0	1	0	0	0	0	0	0	0	0	0	0	0	0	0	0
average+std	0	0	1	1	0	0	0	0	0	0	0	0	0	0	0	0	0	0
NEGATIVE REGULATION OF CELL COMMUNICATION	0.685994
gsea	1	0	0	0	0	0	0	0	0	0	0	0	0	0	0	0	0	0
average+std	1	1	0	0	0	0	0	0	0	0	0	0	0	0	0	0	0	0
CHROMATIN REMODELING	0.542326
gsea	0	0	0	0	0	0	0	0	0	0	0	0	0	0	0	1	0	0
average+std	0	0	0	0	0	0	1	0	0	0	1	0	0	0	0	1	0	0
MITOCHONDRIAL ELECTRON TRANSPORT, CYTOCHROME C TO OXYGEN	0.542326
gsea	0	0	1	0	0	0	0	0	0	0	0	0	0	0	0	0	0	0
average+std	0	0	1	1	1	0	0	0	0	0	0	0	0	0	0	0	0	0
DNA UNWINDING INVOLVED IN REPLICATION	1
gsea	0	0	0	0	0	0	0	0	0	0	1	1	0	0	0	0	0	0
average+std	0	0	0	0	0	0	0	0	0	0	1	1	0	0	0	0	0	0
PYRIMIDINE NUCLEOTIDE METABOLIC PROCESS	0.391077
gsea	0	0	0	0	0	0	0	0	0	0	0	0	1	0	0	0	0	0
average+std	0	0	0	1	1	1	1	0	0	0	0	0	1	0	0	0	0	0
TRANSCRIPTION, DNA-DEPENDENT	0.542326
gsea	0	0	0	0	0	0	0	0	0	0	0	0	0	0	0	1	0	0
average+std	0	0	0	0	0	0	1	0	0	0	1	0	0	0	0	1	0	0
GLYOXYLATE METABOLIC PROCESS	0.790569
gsea	0	1	1	0	0	0	0	0	0	0	0	0	0	0	0	0	0	0
average+std	0	1	1	1	0	0	0	0	0	0	0	0	0	0	0	0	0	0
HORMONE BIOSYNTHETIC PROCESS	0.685994
gsea	0	0	0	0	0	0	0	0	0	0	0	0	0	0	0	1	0	0
average+std	0	0	0	0	0	0	0	0	0	0	1	0	0	0	0	1	0	0
'DE NOVO' IMP BIOSYNTHETIC PROCESS	1
gsea	0	1	0	0	0	0	0	0	1	0	0	0	0	0	0	0	0	0
average+std	0	1	0	0	0	0	0	0	1	0	0	0	0	0	0	0	0	0
SERINE FAMILY AMINO ACID BIOSYNTHETIC PROCESS	0.790569
gsea	0	0	0	0	0	0	1	1	0	0	0	0	0	0	0	0	0	0
average+std	0	0	0	0	0	0	1	1	1	0	0	0	0	0	0	0	0	0
RESPONSE TO STRESS	0.685994
gsea	0	0	0	1	0	0	0	0	0	0	0	0	0	0	0	0	0	0
average+std	0	0	1	1	0	0	0	0	0	0	0	0	0	0	0	0	0	0
ORGANIC SUBSTANCE TRANSPORT	0.542326
gsea	0	0	1	0	0	0	0	0	0	0	0	0	0	0	0	0	0	0
average+std	0	1	1	0	0	0	1	0	0	0	0	0	0	0	0	0	0	0
PYRIMIDINE DEOXYRIBONUCLEOTIDE METABOLIC PROCESS	0.685994
gsea	0	0	0	0	1	0	0	0	0	0	0	0	0	0	0	0	0	0
average+std	0	0	0	1	1	0	0	0	0	0	0	0	0	0	0	0	0	0
HEXOSE BIOSYNTHETIC PROCESS	0.542326
gsea	0	0	0	0	1	0	0	0	0	0	0	0	0	0	0	0	0	0
average+std	0	0	1	1	1	0	0	0	0	0	0	0	0	0	0	0	0	0
MITOTIC CELL CYCLE SPINDLE CHECKPOINT	0.661438
gsea	0	0	0	0	0	0	1	0	0	0	0	0	0	0	1	0	0	0
average+std	0	0	0	0	1	1	1	0	0	0	0	0	0	0	1	0	0	0
DNA DUPLEX UNWINDING	1
gsea	0	0	0	0	0	0	0	0	0	0	1	1	0	0	0	0	0	0
average+std	0	0	0	0	0	0	0	0	0	0	1	1	0	0	0	0	0	0
ESTABLISHMENT OF PROTEIN LOCALIZATION IN MITOCHONDRION	1
gsea	0	0	0	0	1	0	1	0	0	0	0	0	0	0	0	0	0	0
average+std	0	0	0	0	1	0	1	0	0	0	0	0	0	0	0	0	0	0
ER-ASSOCIATED PROTEIN CATABOLIC PROCESS	1
gsea	0	0	0	0	1	0	1	0	0	0	0	0	0	0	0	0	0	0
average+std	0	0	0	0	1	0	1	0	0	0	0	0	0	0	0	0	0	0
REGULATION OF PROTEASOMAL UBIQUITIN-DEPENDENT PROTEIN CATABOLIC PROCESS	0.316228
gsea	0	0	0	0	0	0	0	0	1	0	0	1	0	0	0	0	0	0
average+std	0	0	0	0	0	0	0	0	1	1	0	0	0	0	0	0	0	1
REGULATION OF RESPONSE TO STIMULUS	1
gsea	1	0	0	0	0	0	0	0	0	0	0	0	0	0	0	0	0	0
average+std	1	0	0	0	0	0	0	0	0	0	0	0	0	0	0	0	0	0
RNA POLYMERASE II TRANSCRIPTIONAL PREINITIATION COMPLEX ASSEMBLY	0.685994
gsea	0	0	0	0	0	0	0	0	0	0	1	0	0	0	0	0	0	0
average+std	0	0	0	0	0	0	0	0	0	0	1	0	0	0	0	1	0	0
COPPER ION IMPORT	0.542326
gsea	0	0	0	0	0	0	0	0	0	0	0	0	0	0	1	0	0	0
average+std	0	0	0	0	0	0	1	0	0	0	1	0	0	0	1	0	0	0
PURINE NUCLEOSIDE MONOPHOSPHATE METABOLIC PROCESS	0.685994
gsea	0	0	0	0	0	0	0	0	1	0	0	0	0	0	0	0	0	0
average+std	0	1	0	0	0	0	0	0	1	0	0	0	0	0	0	0	0	0
PROTEIN POLYMERIZATION	0.542326
gsea	0	0	0	1	0	0	0	0	0	0	0	0	0	0	0	0	0	0
average+std	0	0	1	1	1	0	0	0	0	0	0	0	0	0	0	0	0	0
COENZYME METABOLIC PROCESS	0.2
gsea	0	0	1	1	1	0	0	0	0	0	0	0	0	0	0	0	0	0
average+std	0	1	1	0	0	0	1	0	0	0	0	0	0	0	0	0	0	0
CELL MORPHOGENESIS INVOLVED IN CONJUGATION WITH CELLULAR FUSION	1
gsea	1	1	0	0	0	0	0	0	0	0	0	0	0	0	0	0	0	0
average+std	1	1	0	0	0	0	0	0	0	0	0	0	0	0	0	0	0	0
PURINE RIBONUCLEOSIDE MONOPHOSPHATE BIOSYNTHETIC PROCESS	0.685994
gsea	0	0	0	0	0	0	0	0	1	0	0	0	0	0	0	0	0	0
average+std	0	1	0	0	0	0	0	0	1	0	0	0	0	0	0	0	0	0
CHROMATIN ASSEMBLY	0.72111
gsea	0	0	0	0	1	1	0	0	0	0	0	0	1	1	1	0	0	0
average+std	0	0	0	0	1	1	0	0	0	0	0	0	0	0	1	0	0	0
POSITIVE REGULATION OF PROTEIN COMPLEX ASSEMBLY	0.790569
gsea	0	0	0	0	1	0	0	0	0	0	1	0	0	0	0	0	0	0
average+std	0	0	1	0	1	0	0	0	0	0	1	0	0	0	0	0	0	0
SEXUAL SPORULATION RESULTING IN FORMATION OF A CELLULAR SPORE	0.542326
gsea	0	0	0	0	1	0	0	0	0	0	0	0	0	0	0	0	0	0
average+std	0	0	0	0	1	0	1	0	0	0	0	0	1	0	0	0	0	0
CELLULAR ION HOMEOSTASIS	0.6
gsea	0	0	0	0	0	0	0	0	1	0	1	0	0	0	1	0	0	0
average+std	0	0	0	0	0	0	1	0	1	0	1	0	0	0	0	0	0	0
CELLULAR ALCOHOL METABOLIC PROCESS	0.685994
gsea	0	0	0	0	0	0	1	0	0	0	0	0	0	0	0	0	0	0
average+std	0	0	0	0	0	0	1	0	1	0	0	0	0	0	0	0	0	0
CELLULAR RESPONSE TO OSMOTIC STRESS	0.790569
gsea	0	0	0	1	0	0	0	0	0	0	0	0	0	0	0	1	0	0
average+std	0	0	0	1	0	1	0	0	0	0	0	0	0	0	0	1	0	0
GLYCOGEN METABOLIC PROCESS	0.790569
gsea	0	1	1	1	0	0	0	0	0	0	0	0	0	0	0	0	0	0
average+std	0	1	1	0	0	0	0	0	0	0	0	0	0	0	0	0	0	0
REGULATION OF ATPASE ACTIVITY	0.542326
gsea	0	0	1	0	0	0	0	0	0	0	0	0	0	0	0	0	0	0
average+std	0	1	1	1	0	0	0	0	0	0	0	0	0	0	0	0	0	0
TELOMERE ORGANIZATION	0.83666
gsea	0	0	1	1	0	0	0	0	0	0	0	1	1	0	0	0	0	0
average+std	0	0	1	1	0	0	0	0	0	0	0	1	0	0	0	0	0	0
REGULATION OF INTRACELLULAR TRANSPORT	0.685994
gsea	1	0	0	0	0	0	0	0	0	0	0	0	0	0	0	0	0	0
average+std	1	0	0	0	0	0	1	0	0	0	0	0	0	0	0	0	0	0
ESTABLISHMENT OF PROTEIN LOCALIZATION IN ENDOPLASMIC RETICULUM	0.83666
gsea	0	0	0	0	1	1	1	0	0	0	0	0	0	0	0	0	0	0
average+std	0	0	0	0	1	1	1	0	1	0	0	0	0	0	0	0	0	0
REGULATION OF PROTEIN CATABOLIC PROCESS	0.542326
gsea	0	0	0	0	0	0	0	0	1	0	0	0	0	0	0	0	0	0
average+std	0	0	0	0	0	0	0	0	1	1	1	0	0	0	0	0	0	0
RESPONSE TO ACID	0.542326
gsea	1	0	0	0	0	0	0	0	0	0	0	0	0	0	0	0	0	0
average+std	1	1	1	0	0	0	0	0	0	0	0	0	0	0	0	0	0	0
AMINOGLYCAN METABOLIC PROCESS	0.542326
gsea	0	0	0	0	0	0	0	0	0	0	0	1	0	0	0	0	0	0
average+std	1	0	1	0	0	0	0	0	0	0	0	1	0	0	0	0	0	0
SNRNA METABOLIC PROCESS	0.542326
gsea	1	0	0	0	0	0	0	0	0	0	0	0	0	0	0	0	0	0
average+std	1	0	0	0	0	0	1	0	1	0	0	0	0	0	0	0	0	0
POSITIVE REGULATION OF UBIQUITIN-PROTEIN LIGASE ACTIVITY	0.453743
gsea	0	0	0	0	0	0	0	0	1	0	0	0	0	0	0	0	0	0
average+std	0	0	0	0	0	0	0	1	1	1	0	0	0	0	0	0	0	1
POSITIVE REGULATION OF SIGNALING	0.685994
gsea	0	0	0	0	0	0	0	0	0	0	0	0	0	0	1	0	0	0
average+std	0	0	0	0	0	0	0	0	0	0	0	0	0	0	1	0	1	0
TELOMERE CAPPING	0.685994
gsea	0	0	0	1	0	0	0	0	0	0	0	0	0	0	0	0	0	0
average+std	0	0	1	1	0	0	0	0	0	0	0	0	0	0	0	0	0	0
POSITIVE REGULATION OF ACTIN FILAMENT POLYMERIZATION	0.453743
gsea	0	0	0	0	1	0	0	0	0	0	0	0	0	0	0	0	0	0
average+std	0	0	1	1	1	0	0	0	0	0	1	0	0	0	0	0	0	0
REGULATION OF VESICLE TARGETING, TO, FROM OR WITHIN GOLGI	-0.0857493
gsea	0	0	0	0	0	0	0	0	0	0	0	0	0	1	0	0	0	0
average+std	0	0	0	0	1	0	1	0	0	0	0	0	0	0	0	0	0	0
MITOTIC SPINDLE ORGANIZATION IN NUCLEUS	0.790569
gsea	0	0	0	0	0	1	0	0	0	0	0	0	0	0	0	1	0	0
average+std	0	0	0	0	0	1	1	0	0	0	0	0	0	0	0	1	0	0
ESTABLISHMENT OF SPINDLE LOCALIZATION	-0.0857493
gsea	0	0	0	0	0	0	0	0	0	0	0	0	0	0	1	0	0	0
average+std	1	0	0	0	0	0	1	0	0	0	0	0	0	0	0	0	0	0
REGULATION OF CELL PROJECTION ASSEMBLY	0.685994
gsea	1	0	0	0	0	0	0	0	0	0	0	0	0	0	0	1	0	0
average+std	1	0	0	0	0	0	0	0	0	0	0	0	0	0	0	0	0	0
CELLULAR ZINC ION HOMEOSTASIS	1
gsea	0	0	0	0	0	0	0	0	0	0	1	0	1	0	0	0	0	0
average+std	0	0	0	0	0	0	0	0	0	0	1	0	1	0	0	0	0	0
ATP TRANSPORT	0.542326
gsea	0	0	0	0	1	0	0	0	0	0	0	0	0	0	0	0	0	0
average+std	0	0	1	0	1	0	1	0	0	0	0	0	0	0	0	0	0	0
HOMEOSTATIC PROCESS	0.4375
gsea	0	0	0	0	0	0	0	0	0	0	1	0	0	0	1	0	0	0
average+std	0	0	0	0	0	0	1	0	0	0	1	0	0	0	0	0	0	0
MANGANESE ION TRANSPORT	0.453743
gsea	0	0	0	0	0	0	0	0	0	1	0	0	0	0	0	0	0	0
average+std	0	0	0	0	0	0	1	0	1	1	1	0	0	0	0	0	0	0
SISTER CHROMATID BIORIENTATION	0.542326
gsea	0	0	0	0	0	0	0	0	0	0	0	0	0	0	1	0	0	0
average+std	0	1	0	0	0	0	0	0	0	0	0	0	0	0	1	1	0	0
AUXIN BIOSYNTHETIC PROCESS	0.685994
gsea	0	0	0	0	0	0	0	0	0	0	0	0	0	0	0	1	0	0
average+std	0	0	0	0	0	0	0	0	0	0	1	0	0	0	0	1	0	0
CELL WALL ASSEMBLY	0.542326
gsea	0	0	1	0	0	0	0	0	0	0	0	0	0	0	0	0	0	0
average+std	0	1	1	0	1	0	0	0	0	0	0	0	0	0	0	0	0	0
SPINDLE CHECKPOINT	0.661438
gsea	0	0	0	0	0	0	1	0	0	0	0	0	0	0	1	0	0	0
average+std	0	0	0	0	1	1	1	0	0	0	0	0	0	0	1	0	0	0
GLUCAN BIOSYNTHETIC PROCESS	0.790569
gsea	0	1	1	1	0	0	0	0	0	0	0	0	0	0	0	0	0	0
average+std	0	1	1	0	0	0	0	0	0	0	0	0	0	0	0	0	0	0
NEGATIVE REGULATION OF TRANSCRIPTION FROM RNA POLYMERASE II PROMOTER BY PHEROMONES	1
gsea	1	0	0	0	0	0	0	0	0	0	0	0	0	0	0	0	0	0
average+std	1	0	0	0	0	0	0	0	0	0	0	0	0	0	0	0	0	0
PROTEIN TARGETING TO ER	0.83666
gsea	0	0	0	0	1	1	1	0	0	0	0	0	0	0	0	0	0	0
average+std	0	0	0	0	1	1	1	0	1	0	0	0	0	0	0	0	0	0
REGULATION OF MAPKKK CASCADE	1
gsea	1	0	0	0	0	0	0	0	0	0	0	0	0	0	0	0	0	0
average+std	1	0	0	0	0	0	0	0	0	0	0	0	0	0	0	0	0	0
PHOSPHATIDYLINOSITOL BIOSYNTHETIC PROCESS	0.661438
gsea	0	0	0	0	0	0	1	0	0	0	0	0	1	0	0	0	0	0
average+std	0	0	0	0	1	1	1	0	0	0	0	0	1	0	0	0	0	0
TRANSPOSITION	1
gsea	1	0	0	0	0	0	0	0	0	0	0	0	0	0	0	0	0	0
average+std	1	0	0	0	0	0	0	0	0	0	0	0	0	0	0	0	0	0
MITOCHONDRIAL ELECTRON TRANSPORT, SUCCINATE TO UBIQUINONE	1
gsea	0	1	1	1	0	0	0	0	0	0	0	0	0	0	0	0	0	0
average+std	0	1	1	1	0	0	0	0	0	0	0	0	0	0	0	0	0	0
BRANCHED CHAIN FAMILY AMINO ACID BIOSYNTHETIC PROCESS	0.453743
gsea	0	0	0	0	0	0	0	0	0	0	0	0	0	0	1	0	0	0
average+std	1	0	0	0	1	0	1	0	0	0	0	0	0	0	1	0	0	0
POSITIVE REGULATION OF DNA METABOLIC PROCESS	1
gsea	0	0	1	1	0	0	0	0	0	0	0	1	0	0	0	0	0	0
average+std	0	0	1	1	0	0	0	0	0	0	0	1	0	0	0	0	0	0
CELLULAR RESPONSE TO PHEROMONE	0.685994
gsea	1	0	0	0	0	0	0	0	0	0	1	0	0	0	0	0	0	0
average+std	1	0	0	0	0	0	0	0	0	0	0	0	0	0	0	0	0	0
REGULATION OF TRANSCRIPTION FROM RNA POLYMERASE II PROMOTER, GLOBAL	0.453743
gsea	0	0	0	0	0	1	0	0	0	0	0	0	0	0	0	0	0	0
average+std	0	0	0	0	1	1	1	0	0	0	0	0	0	0	1	0	0	0
REGULATION OF ANATOMICAL STRUCTURE SIZE	0.542326
gsea	0	0	0	0	0	0	0	0	0	0	1	0	0	0	0	0	0	0
average+std	1	1	0	0	0	0	0	0	0	0	1	0	0	0	0	0	0	0
NEGATIVE REGULATION OF RESPONSE TO STIMULUS	0.685994
gsea	1	0	0	0	0	0	0	0	0	0	0	0	0	0	0	0	0	0
average+std	1	1	0	0	0	0	0	0	0	0	0	0	0	0	0	0	0	0
GLYCEROL METABOLIC PROCESS	1
gsea	0	1	1	1	0	0	0	0	0	0	0	0	0	0	0	0	0	0
average+std	0	1	1	1	0	0	0	0	0	0	0	0	0	0	0	0	0	0
MITOCHONDRIAL RESPIRATORY CHAIN COMPLEX IV ASSEMBLY	0.685994
gsea	0	1	0	0	0	0	0	0	0	0	0	0	0	0	0	0	0	0
average+std	0	1	0	0	0	0	1	0	0	0	0	0	0	0	0	0	0	0
ADAPTATION OF SIGNALING PATHWAY BY RESPONSE TO PHEROMONE INVOLVED IN CONJUGATION WITH CELLULAR FUSION	-0.0588235
gsea	0	0	0	0	0	0	0	0	0	0	0	1	0	0	0	0	0	0
average+std	1	0	0	0	0	0	0	0	0	0	0	0	0	0	0	0	0	0
MAPKKK CASCADE	1
gsea	1	0	0	0	0	0	0	0	0	0	0	0	0	0	0	0	0	0
average+std	1	0	0	0	0	0	0	0	0	0	0	0	0	0	0	0	0	0
AMINO ACID EXPORT	0.685994
gsea	0	0	0	0	0	0	1	0	0	0	0	0	0	0	0	0	0	0
average+std	1	0	0	0	0	0	1	0	0	0	0	0	0	0	0	0	0	0
DNA REPAIR	0.83666
gsea	0	0	0	1	0	0	0	0	0	0	0	1	1	0	0	0	0	0
average+std	0	0	0	1	1	0	0	0	0	0	0	1	1	0	0	0	0	0
DNA-DEPENDENT DNA REPLICATION	0.861892
gsea	0	0	1	1	0	0	0	0	0	0	1	1	1	0	0	0	0	0
average+std	0	0	1	1	0	0	0	0	0	0	1	1	0	0	0	0	0	0
TRNA EXPORT FROM NUCLEUS	1
gsea	0	0	0	0	0	0	0	0	0	0	1	0	0	0	1	1	0	0
average+std	0	0	0	0	0	0	0	0	0	0	1	0	0	0	1	1	0	0
RNA MODIFICATION	0.542326
gsea	0	0	0	0	0	0	0	0	1	0	0	0	0	0	0	0	0	0
average+std	1	0	0	0	0	0	1	0	1	0	0	0	0	0	0	0	0	0
PROTEIN LOCALIZATION IN ENDOPLASMIC RETICULUM	0.790569
gsea	0	0	0	0	1	0	1	0	0	0	0	0	0	0	0	0	0	0
average+std	0	0	0	0	1	0	1	0	1	0	0	0	0	0	0	0	0	0
PROTEIN COMPLEX LOCALIZATION	0.685994
gsea	0	0	1	0	0	0	0	0	0	0	0	0	0	0	0	0	0	0
average+std	0	1	1	0	0	0	0	0	0	0	0	0	0	0	0	0	0	0
NICOTINATE NUCLEOTIDE SALVAGE	0.453743
gsea	0	0	0	1	0	0	0	0	0	0	0	0	0	0	0	0	0	0
average+std	0	1	1	1	1	0	0	0	0	0	0	0	0	0	0	0	0	0
ESTABLISHMENT OF MITOCHONDRION LOCALIZATION	0.685994
gsea	0	1	0	0	0	0	0	0	0	0	0	0	0	0	0	0	0	0
average+std	0	1	1	0	0	0	0	0	0	0	0	0	0	0	0	0	0	0
DNA GEOMETRIC CHANGE	0.790569
gsea	0	0	0	0	0	0	0	0	0	0	1	1	0	0	0	0	0	0
average+std	0	0	0	1	0	0	0	0	0	0	1	1	0	0	0	0	0	0
COENZYME TRANSPORT	1
gsea	0	0	1	0	0	1	1	0	0	0	0	0	0	0	0	0	0	0
average+std	0	0	1	0	0	1	1	0	0	0	0	0	0	0	0	0	0	0
DISACCHARIDE METABOLIC PROCESS	0.790569
gsea	0	1	1	1	0	0	0	0	0	0	0	0	0	0	0	0	0	0
average+std	0	1	1	0	0	0	0	0	0	0	0	0	0	0	0	0	0	0
CELLULAR OLIGOSACCHARIDE METABOLIC PROCESS	0.542326
gsea	0	0	0	0	0	0	1	0	0	0	0	0	0	0	0	0	0	0
average+std	0	0	0	0	0	0	1	0	0	0	0	0	1	0	1	0	0	0
ALCOHOL BIOSYNTHETIC PROCESS	-0.0857493
gsea	0	0	0	0	0	1	0	0	0	0	0	0	0	0	0	0	0	0
average+std	0	0	0	0	0	0	1	0	1	0	0	0	0	0	0	0	0	0
MATING PROJECTION ASSEMBLY	0.685994
gsea	1	0	0	0	0	0	0	0	0	0	0	0	0	0	0	1	0	0
average+std	1	0	0	0	0	0	0	0	0	0	0	0	0	0	0	0	0	0
RESPONSE TO OXIDATIVE STRESS	1
gsea	0	1	1	0	0	0	0	0	0	0	0	0	0	0	0	0	0	0
average+std	0	1	1	0	0	0	0	0	0	0	0	0	0	0	0	0	0	0
CELL-CELL ADHESION	0.790569
gsea	1	1	1	0	0	0	0	0	0	0	0	0	0	0	0	0	0	0
average+std	1	1	0	0	0	0	0	0	0	0	0	0	0	0	0	0	0	0
D-XYLOSE CATABOLIC PROCESS	0.790569
gsea	0	1	1	0	0	0	0	0	0	0	0	0	0	0	0	0	0	0
average+std	0	1	1	1	0	0	0	0	0	0	0	0	0	0	0	0	0	0
FERMENTATION	1
gsea	0	0	0	0	1	0	1	0	0	0	0	0	0	0	1	0	0	0
average+std	0	0	0	0	1	0	1	0	0	0	0	0	0	0	1	0	0	0
BIOTIN BIOSYNTHETIC PROCESS	0.685994
gsea	0	1	0	0	0	0	0	0	0	0	0	0	0	0	0	0	0	0
average+std	0	1	0	0	0	0	1	0	0	0	0	0	0	0	0	0	0	0
PROPIONATE METABOLIC PROCESS	0.542326
gsea	0	0	0	0	1	0	0	0	0	0	0	0	0	0	0	0	0	0
average+std	0	1	0	0	1	0	1	0	0	0	0	0	0	0	0	0	0	0
SUPEROXIDE METABOLIC PROCESS	0.790569
gsea	0	0	0	0	0	0	0	0	0	0	0	0	1	0	1	0	0	0
average+std	0	0	0	0	0	0	1	0	0	0	0	0	1	0	1	0	0	0
IRON-SULFUR CLUSTER ASSEMBLY	0.453743
gsea	0	0	0	0	0	1	0	0	0	0	0	0	0	0	0	0	0	0
average+std	0	0	0	0	0	1	1	1	1	0	0	0	0	0	0	0	0	0
REGULATION OF COPII VESICLE COATING	-0.0857493
gsea	0	0	0	0	0	0	0	0	0	0	0	0	0	1	0	0	0	0
average+std	0	0	0	0	1	0	1	0	0	0	0	0	0	0	0	0	0	0
PROTEIN UNFOLDING	0.542326
gsea	0	0	1	0	0	0	0	0	0	0	0	0	0	0	0	0	0	0
average+std	0	1	1	0	0	0	0	0	0	0	0	0	0	0	0	1	0	0
POSITIVE REGULATION OF SIGNAL TRANSDUCTION	0.685994
gsea	0	0	0	0	0	0	0	0	0	0	0	0	0	0	1	0	0	0
average+std	0	0	0	0	0	0	0	0	0	0	0	0	0	0	1	0	1	0
CHROMATIN SILENCING AT RDNA	0.542326
gsea	0	0	0	0	0	0	0	0	0	0	0	1	0	0	0	0	0	0
average+std	0	0	0	1	0	0	0	0	0	0	0	1	1	0	0	0	0	0
NICOTINATE NUCLEOTIDE METABOLIC PROCESS	0.453743
gsea	0	0	0	1	0	0	0	0	0	0	0	0	0	0	0	0	0	0
average+std	0	1	1	1	1	0	0	0	0	0	0	0	0	0	0	0	0	0
INTERPHASE	1
gsea	0	0	0	0	0	0	0	0	0	1	1	1	0	0	0	0	0	0
average+std	0	0	0	0	0	0	0	0	0	1	1	1	0	0	0	0	0	0
SPHINGOLIPID CATABOLIC PROCESS	0.790569
gsea	1	0	1	0	0	0	0	0	0	0	0	0	0	0	0	0	0	0
average+std	1	1	1	0	0	0	0	0	0	0	0	0	0	0	0	0	0	0
INTERNAL PEPTIDYL-LYSINE ACETYLATION	1
gsea	0	0	0	1	0	0	0	0	0	0	0	0	0	0	0	0	0	0
average+std	0	0	0	1	0	0	0	0	0	0	0	0	0	0	0	0	0	0
DNA SYNTHESIS INVOLVED IN DNA REPAIR	0.723077
gsea	0	0	1	1	1	0	0	0	0	0	0	1	1	0	0	0	0	0
average+std	0	1	0	1	1	0	0	0	0	0	0	1	1	0	0	0	0	0
REGULATION OF MATING PROJECTION ASSEMBLY	1
gsea	1	0	0	0	0	0	0	0	0	0	0	0	0	0	0	0	0	0
average+std	1	0	0	0	0	0	0	0	0	0	0	0	0	0	0	0	0	0
SISTER CHROMATID COHESION	0.861892
gsea	0	0	1	1	1	0	0	0	0	0	0	1	1	0	0	0	0	0
average+std	0	0	1	1	1	0	0	0	0	0	0	1	0	0	0	0	0	0
MEIOSIS II	-0.129641
gsea	0	0	0	1	0	0	0	0	0	0	0	0	0	0	0	0	0	0
average+std	0	1	1	0	0	0	1	0	0	0	0	0	0	0	1	0	0	0
POTASSIUM ION TRANSPORT	0.542326
gsea	0	0	0	0	0	0	1	0	0	0	0	0	0	0	0	0	0	0
average+std	0	0	1	0	1	0	1	0	0	0	0	0	0	0	0	0	0	0
COENZYME CATABOLIC PROCESS	1
gsea	0	1	1	1	1	1	1	0	0	0	0	0	0	0	0	0	0	0
average+std	0	1	1	1	1	1	1	0	0	0	0	0	0	0	0	0	0	0
N-GLYCAN PROCESSING	-0.0857493
gsea	0	0	0	0	0	0	0	0	0	0	0	0	0	1	0	0	0	0
average+std	0	0	0	1	0	0	0	0	0	0	0	1	0	0	0	0	0	0
REGULATION OF CONJUGATION WITH CELLULAR FUSION	0.453743
gsea	1	1	0	0	0	0	0	0	0	0	1	1	0	0	0	0	0	0
average+std	1	0	0	0	0	0	0	0	0	0	0	0	0	0	0	0	0	0
NUCLEOSIDE TRIPHOSPHATE BIOSYNTHETIC PROCESS	0.790569
gsea	0	0	1	1	0	0	0	0	0	0	0	0	0	0	1	0	0	0
average+std	0	0	1	1	0	0	0	0	0	0	0	0	0	0	0	0	0	0
REGULATION OF CELL CYCLE ARREST	0.790569
gsea	0	0	0	0	0	0	0	0	0	0	0	0	1	0	1	0	0	0
average+std	0	0	0	0	1	0	0	0	0	0	0	0	1	0	1	0	0	0
DISACCHARIDE BIOSYNTHETIC PROCESS	0.790569
gsea	0	1	1	1	0	0	0	0	0	0	0	0	0	0	0	0	0	0
average+std	0	1	1	0	0	0	0	0	0	0	0	0	0	0	0	0	0	0
REGULATION OF GENE-SPECIFIC TRANSCRIPTION	0.4375
gsea	0	0	0	0	0	0	0	0	0	1	1	0	0	0	0	0	0	0
average+std	1	0	0	0	0	0	0	0	0	0	1	0	0	0	0	0	0	0
POSTREPLICATION REPAIR	1
gsea	0	0	0	1	1	0	0	0	0	0	0	0	1	0	0	0	0	0
average+std	0	0	0	1	1	0	0	0	0	0	0	0	1	0	0	0	0	0
INNER MITOCHONDRIAL MEMBRANE ORGANIZATION	0.685994
gsea	0	0	1	0	0	0	0	0	0	0	0	0	0	0	0	0	0	0
average+std	0	1	1	0	0	0	0	0	0	0	0	0	0	0	0	0	0	0
POSITIVE REGULATION OF INTRACELLULAR PROTEIN TRANSPORT	0.453743
gsea	0	0	0	0	0	0	1	0	0	0	0	0	0	0	0	0	0	0
[truncated: 9,163 more rows]
