# Supplementary material for: Validation of MIMGO: a method to identify differentially expressed GO terms in a microarray dataset
Source: BMC Res Notes. 2012 Dec 12;5:680. doi: 10.1186/1756-0500-5-680 (PMC3557167; doi:10.1186/1756-0500-5-680)
Supplement: Additional file 2 — Table S2. The Table shows all the true differentially expressed GO terms used in this study and the expression of their associated genes in the yeast cell cycle microarray data. [file 1756-0500-5-680-S2.xls]

## Sheet: GO_0_1_corrleration
7 GO terms upregulated at 14min, 21min, 70min, 77min	GO terms that GSEA + MIMGO identified in 7 GO terms upregulated at 14min, 21min, 70min, 77min	GO terms that GSEA (Pearson) identified in 7 GO terms upregulated at 14min, 21min, 70min, 77min				DNA replication-dependent nucleosome organization																				regulation of cell cycle cytokinesis																				DNA synthesis involved in DNA repair
DNA replication-dependent nucleosome organization, DNA replication-dependent nucleosome assembly	DNA replication-dependent nucleosome organization, DNA replication-dependent nucleosome assembly	DNA replication-dependent nucleosome organization, DNA replication-dependent nucleosome assembly					0min	7min	14min	21min	28min	35min	42min	49min	56min	63min	70min	77min	84min	91min	98min	105min	112min	119min			0min	7min	14min	21min	28min	35min	42min	49min	56min	63min	70min	77min	84min	91min	98min	105min	112min	119min			0min	7min	14min
trehalose catabolic process	DNA synthesis involved in DNA repair	replication fork protection				YBR195C	0.97942	0.607097	1.21419	0.939523	1.08673	0.952638	1	0.913831	1.04247	1.22264	1	1.14076	1.04247	0.926588	1.04247	0.926588	1.01396	1.11729		YKL048C	0.986233	0.624165	0.888843	0.864537	1.30134	1.30134	1.24833	0.907519	0.972655	0.959264	1.27456	0.823591	0.920188	0.920188	1.14076	1.22264	1.11729	0.846745		YKL113C	0.535887	0.852635	1.42405
regulation of cell cycle cytokinesis; cytokinesis checkpoint; septin checkpoint						YPR018W	0.779165	1.08673	1.51572	1.54756	1.21419	0.965936	0.972655	0.747425	0.870551	0.882703	1.10957	1.23114	1.15669	0.779165	0.952638	0.972655	0.768438	0.939523		YKL101W	0.823591	0.742262	0.986233	1.30134	1.7411	0.986233	1.12506	0.895025	0.668964	0.742262	0.858565	1.44393	1.61328	1.05702	1.03526	0.90125	0.926588	0.823591		YNL102W	0.594604	4.02782	1.04247
regulation of S phase of mitotic cell cycle						YJL115W	0.737135	1.29235	1.41421	2.49666	1.37554	1.13288	0.673617	0.692555	0.888843	0.959264	1.17283	1.37554	1.18099	0.858565	0.737135	0.840896	0.692555	0.68302		YDR507C	0.295248	0.790041	1.13288	2.09943	1.29235	1.24833	0.707107	0.840896	0.716978	0.840896	1.72907	1.95884	1.44393	1.09429	1.04972	1.10191	0.678302	0.752623		YKL045W	0.574349	1.00696	1.81504
DNA synthesis involved in DNA repair						YNL206C	0.876606	1.03886	1.23114	1.60214	1.14076	0.939523	0.965936	0.773782	0.888843	1.01396	1.00696	1.07923	1.29235	0.823591	0.933033	0.986233	0.876606	0.864537		YCL024W	0.752623	1.1487	2.47942	1.89212	1.19748	0.779165	0.835088	0.521233	0.615572	1.04247	1.52626	1.67018	1.47427	0.823591	0.659754	0.823591	0.752623	0.742262		YNL262W	1.79005	0.697372	1.39474
replication fork protection						YML102W	0.655197	0.933033	1.15669	1.30134	1.04972	1.03526	0.933033	0.747425	0.895025	1.20581	1.09429	1.30134	1.22264	0.986233	0.82932	0.959264	0.959264	1.01396
maintenance of DNA repeat elements																										oxidative phosphorylation																				glycoside metabolic process
						respiratory electron transport chain																					0min	7min	14min	21min	28min	35min	42min	49min	56min	63min	70min	77min	84min	91min	98min	105min	112min	119min			0min	7min	14min
							0min	7min	14min	21min	28min	35min	42min	49min	56min	63min	70min	77min	84min	91min	98min	105min	112min	119min		YJL103C	1.34723	1.23114	1.39474	0.913831	1.02811	1	1.26576	0.926588	0.933033	0.864537	0.840896	0.823591	1.08673	0.742262	0.876606	0.882703	1.18921	0.933033		YPR026W	0.907519	2.23457	1.24833
22 GO terms upregulated at 7 min, 14min, 21min	GO terms that GSEA + MIMGO identified in 22 GO terms upregulated at 7 min, 14min, 21min	GO terms that GSEA (Pearson) identified in 22 GO terms upregulated at 7 min, 14min, 21min				YHR051W	1.03526	1.24833	1.31039	1.31951	0.926588	0.933033	0.773782	1.08673	0.933033	0.823591	1.07923	0.913831	1.03526	0.882703	1.02101	0.965936	0.864537	1.02101		YKL141W	1.15669	1.11729	1.41421	1.23971	1.11729	0.913831	1.10191	0.933033	1.12506	0.80107	1.10191	0.812252	1.09429	0.812252	0.993092	0.959264	0.742262	0.835088		YML100W	0.514057	3.5801	2.07053
respiratory electron transport chain; ATP synthesis coupled electron transport; mitochondrial ATP synthesis coupled electron transport	respiratory electron transport chain; ATP synthesis coupled electron transport; mitochondrial ATP synthesis coupled electron transport	respiratory electron transport chain; ATP synthesis coupled electron transport; mitochondrial ATP synthesis coupled electron transport				YLR395C	1.04247	1.18099	1.23971	1.05702	1.06437	1	1.11729	1.02101	0.90125	0.913831	0.913831	0.737135	1.11729	0.795536	1.06437	0.795536	1.45397	0.835088		YHR051W	1.03526	1.24833	1.31039	1.31951	0.926588	0.933033	0.773782	1.08673	0.933033	0.823591	1.07923	0.913831	1.03526	0.882703	1.02101	0.965936	0.864537	1.02101		YGR292W	1.22264	0.965936	1.31039
oxidative phosphorylation	oxidative phosphorylation	oxidative phosphorylation				YML120C	0.952638	1.56917	1.02101	0.779165	0.907519	1.00696	1.02101	0.76313	1.17283	1.13288	0.97942	1.18921	0.965936	0.993092	0.852635	0.946058	0.97942	1.00696		YLR395C	1.04247	1.18099	1.23971	1.05702	1.06437	1	1.11729	1.02101	0.90125	0.913831	0.913831	0.737135	1.11729	0.795536	1.06437	0.795536	1.45397	0.835088		YIL162W	0.933033	1.00696	0.913831
glycoside metabolic process	glycoside metabolic process	glycoside metabolic process				YLL041C	1.07923	1.27456	1.11729	1.10191	0.732043	1.13288	1.13288	0.784584	0.812252	1.19748	0.959264	0.986233	1.14076	0.757858	0.959264	1.06437	0.959264	1.02811		YJR048W	0.737135	0.858565	0.882703	1.1487	1.33793	1.31039	1.3566	0.965936	0.882703	0.946058	0.946058	0.870551	1.19748	0.858565	1.12506	0.846745	1.41421	0.712025		YDR001C	0.926588	1.20581	1.30134
trehalose biosynthetic process; disaccharide biosynthetic process; glycoside biosynthetic process	trehalose biosynthetic process; disaccharide biosynthetic process; glycoside biosynthetic process	trehalose biosynthetic process; disaccharide biosynthetic process; glycoside biosynthetic process				YPR191W	0.959264	1.26576	1.23971	1.04972	0.907519	0.757858	0.986233	0.817902	1.03526	1.04972	1.06437	1.02811	1.08673	0.806642	1.18921	1.07923	0.817902	1.01396		YDR529C	0.90125	0.986233	1.3566	1.29235	0.895025	1.05702	0.835088	1.01396	1.15669	0.784584	1.18921	0.823591	1.22264	0.858565	1.07177	0.986233	0.895025	0.913831		YBR001C	0.628507	1.02811	1.58008
mitochondrial electron transport, ubiquinol to cytochrome c	mitochondrial electron transport, ubiquinol to cytochrome c	mitochondrial electron transport, ubiquinol to cytochrome c				YGL187C	1.11729	1.18099	1.49485	1.26576	0.986233	1.10957	0.697372	1.01396	0.959264	0.678302	1.13288	0.993092	0.986233	0.858565	0.933033	1.08673	0.907519	0.907519		YOL071W	1.11729	1.11729	1.31951	1.07177	1.04972	0.965936	1.07177	1.05702	1.18921	0.90125	1.17283	0.852635	0.888843	0.812252	0.913831	1.07177	0.835088	0.80107		YBR299W	1.17283	1.11729	1.34723
trehalose metabolic process	trehalose metabolic process	trehalose metabolic process				YGR183C	0.913831	1.40444	1.43396	1.16473	0.959264	1.1487	0.864537	0.913831	1.02101	1.10191	0.946058	1.02101	1.02811	0.768438	0.82932	0.946058	0.852635	0.926588		YPR191W	0.959264	1.26576	1.23971	1.04972	0.907519	0.757858	0.986233	0.817902	1.03526	1.04972	1.06437	1.02811	1.08673	0.806642	1.18921	1.07923	0.817902	1.01396		YBR126C	0.97942	1.61328	1.6358
mitochondrial electron transport, succinate to ubiquinone	dna replication-dependent nucleosome organization; dna replication-dependent nucleosome assembly	mitochondrial electron transport, succinate to ubiquinone				YPR140W	1.19748	1.11729	1.65864	1.16473	1.13288	0.870551	0.846745	0.895025	1.03526	0.846745	0.80107	1.08673	1.10191	0.895025	1.00696	0.920188	0.913831	0.80107		YPR140W	1.19748	1.11729	1.65864	1.16473	1.13288	0.870551	0.846745	0.895025	1.03526	0.846745	0.80107	1.08673	1.10191	0.895025	1.00696	0.920188	0.913831	0.80107		YDR074W	1.23971	1.75321	1.29235
citrate metabolic process; tricarboxylic acid metabolic process		mitochondrial electron transport, cytochrome c to oxygen				YDL067C	1.13288	1.00696	1.1487	0.972655	1.15669	0.823591	1.31951	0.852635	1.10191	0.959264	1.02811	0.888843	1.16473	0.840896	1.02811	0.840896	1.07177	0.835088		YEL039C	1.09429	1.16473	1.33793	1.14076	1.13288	1	1.15669	0.933033	0.933033	0.888843	0.952638	0.972655	1.02101	0.920188	0.82932	0.876606	1.02811	0.773782		YKL127W	1.67018	1.17283	1.37554
protein complex localization		d-xylose metabolic process				YOL071W	1.11729	1.11729	1.31951	1.07177	1.04972	0.965936	1.07177	1.05702	1.18921	0.90125	1.17283	0.852635	0.888843	0.812252	0.913831	1.07177	0.835088	0.80107		YNL052W	0.920188	0.965936	1.18921	0.907519	1.08673	1.03526	1.16473	0.965936	1.02101	0.965936	1.03526	0.82932	1.04972	0.790041	1.18921	0.920188	1.1487	0.946058		YKL035W	0.63728	1.59107	1.29235
trehalose catabolic process		pentose catabolic process				YJR048W	0.737135	0.858565	0.882703	1.1487	1.33793	1.31039	1.3566	0.965936	0.882703	0.946058	0.946058	0.870551	1.19748	0.858565	1.12506	0.846745	1.41421	0.712025		YJL166W	1.15669	1.47427	1.20581	1.23114	0.840896	1.15669	0.952638	1.03526	1.05702	1.21419	1.01396	0.790041	0.933033	0.790041	0.882703	0.80107	0.952638	0.817902		YLL026W	1.07923	1.49485	1.8025
DNA replication-dependent nucleosome organization; DNA replication-dependent nucleosome assembly		arabinose catabolic process; d-xylose catabolic process; arabinose metabolic process				YNL052W	0.920188	0.965936	1.18921	0.907519	1.08673	1.03526	1.16473	0.965936	1.02101	0.965936	1.03526	0.82932	1.04972	0.790041	1.18921	0.920188	1.1487	0.946058		YDL067C	1.13288	1.00696	1.1487	0.972655	1.15669	0.823591	1.31951	0.852635	1.10191	0.959264	1.02811	0.888843	1.16473	0.840896	1.02811	0.840896	1.07177	0.835088		YMR261C	0.959264	1.28343	1.18099
UDP-glucose metabolic process						YJL166W	1.15669	1.47427	1.20581	1.23114	0.840896	1.15669	0.952638	1.03526	1.05702	1.21419	1.01396	0.790041	0.933033	0.790041	0.882703	0.80107	0.952638	0.817902		YFR033C	0.852635	0.913831	0.920188	1.26576	0.97942	1.1487	1.34723	0.876606	0.933033	0.946058	0.965936	1	1.07923	0.864537	0.97942	1.03526	1.17283	0.864537		YMR105C	0.876606	2.17347	1.82766
mitochondrial electron transport, cytochrome c to oxygen						YKL141W	1.15669	1.11729	1.41421	1.23971	1.11729	0.913831	1.10191	0.933033	1.12506	0.80107	1.10191	0.812252	1.09429	0.812252	0.993092	0.959264	0.742262	0.835088		YDR178W	1.19748	1.54756	1.44393	1.30134	1.07923	0.752623	1.09429	0.726986	0.952638	1.14076	0.913831	0.913831	1.02101	0.846745	0.926588	0.76313	0.858565	0.952638
protein unfolding						YDR178W	1.19748	1.54756	1.44393	1.30134	1.07923	0.752623	1.09429	0.726986	0.952638	1.14076	0.913831	0.913831	1.02101	0.846745	0.926588	0.76313	0.858565	0.952638		YOR065W	0.858565	1.14076	1.8025	1.34723	1.19748	1.10957	1.10191	0.959264	0.846745	0.806642	1.02101	0.795536	0.920188	0.707107	1.03526	0.795536	0.959264	1.03526		mitochondrial electron transport, cytochrome c to oxygen
d-xylose metabolic process						YOR065W	0.858565	1.14076	1.8025	1.34723	1.19748	1.10957	1.10191	0.959264	0.846745	0.806642	1.02101	0.795536	0.920188	0.707107	1.03526	0.795536	0.959264	1.03526		YEL024W	0.876606	1.42405	1.60214	1.28343	0.858565	0.837987	0.817902	0.939523	0.876606	1.10191	1.04972	0.986233	1.01396	0.907519	0.784584	0.939523	0.972655	0.888843			0min	7min	14min
glycerol-3-phosphate metabolic process						YKL148C	1.06437	1.49485	1.98618	1.52098	1.16473	0.959264	1.02101	0.817902	0.82932	0.972655	1	1	1.03526	0.779165	0.972655	0.882703	0.716978	0.858565		YLL041C	1.07923	1.27456	1.11729	1.10191	0.732043	1.13288	1.13288	0.784584	0.812252	1.19748	0.959264	0.986233	1.14076	0.757858	0.959264	1.06437	0.959264	1.02811		YHR051W	1.03526	1.24833	1.31039
glucose import						YDR529C	0.90125	0.986233	1.3566	1.29235	0.895025	1.05702	0.835088	1.01396	1.15669	0.784584	1.18921	0.823591	1.22264	0.858565	1.07177	0.986233	0.895025	0.913831		YML120C	0.952638	1.56917	1.02101	0.779165	0.907519	1.00696	1.02101	0.76313	1.17283	1.13288	0.97942	1.18921	0.965936	0.993092	0.852635	0.946058	0.97942	1.00696		YLR395C	1.04247	1.18099	1.23971
pentose catabolic process						YFR033C	0.852635	0.913831	0.920188	1.26576	0.97942	1.1487	1.34723	0.876606	0.933033	0.946058	0.965936	1	1.07923	0.864537	0.97942	1.03526	1.17283	0.864537		YKL148C	1.06437	1.49485	1.98618	1.52098	1.16473	0.959264	1.02101	0.817902	0.82932	0.972655	1	1	1.03526	0.779165	0.972655	0.882703	0.716978	0.858565		YJR048W	0.737135	0.858565	0.882703
arabinose catabolic process; d-xylose catabolic process; arabinose metabolic process						YEL024W	0.876606	1.42405	1.60214	1.28343	0.858565	0.837987	0.817902	0.939523	0.876606	1.10191	1.04972	0.986233	1.01396	0.907519	0.784584	0.939523	0.972655	0.888843		YGL187C	1.11729	1.18099	1.49485	1.26576	0.986233	1.10957	0.697372	1.01396	0.959264	0.678302	1.13288	0.993092	0.986233	0.858565	0.933033	1.08673	0.907519	0.907519		YEL039C	1.09429	1.16473	1.33793
long-chain fatty acid transport						YIL111W	1.07177	1.3566	1.59107	1.44393	1.36604	1.24833	1.19748	0.858565	0.835088	0.812252	0.812252	0.726986	0.779165	0.790041	0.80107	0.823591	1.04247	0.779165		YIL111W	1.07177	1.3566	1.59107	1.44393	1.36604	1.24833	1.19748	0.858565	0.835088	0.812252	0.812252	0.726986	0.779165	0.790041	0.80107	0.823591	1.04247	0.779165		YNL052W	0.920188	0.965936	1.18921
acetate biosynthetic process						YEL039C	1.09429	1.16473	1.33793	1.14076	1.13288	1	1.15669	0.933033	0.933033	0.888843	0.952638	0.972655	1.02101	0.920188	0.82932	0.876606	1.02811	0.773782		YGR183C	0.913831	1.40444	1.43396	1.16473	0.959264	1.1487	0.864537	0.913831	1.02101	1.10191	0.946058	1.02101	1.02811	0.768438	0.82932	0.946058	0.852635	0.926588		YDL067C	1.13288	1.00696	1.1487
Arp2/3 complex-mediated actin nucleation																																														YGL187C	1.11729	1.18099	1.49485
						pentose catabolic process																				maintenance of DNA repeat elements																				YIL111W	1.07177	1.3566	1.59107
							0min	7min	14min	21min	28min	35min	42min	49min	56min	63min	70min	77min	84min	91min	98min	105min	112min	119min			0min	7min	14min	21min	28min	35min	42min	49min	56min	63min	70min	77min	84min	91min	98min	105min	112min	119min
5 GO terms upregulated at 0 min	GO terms that GSEA + MIMGO identified in 5 GO terms upregulated at 0 min	GO terms that GSEA (Pearson) identified in 5 GO terms upregulated at 0 min				YJR096W	1.31039	1.28343	1.47427	1.05702	1.18099	0.840896	1.07177	0.895025	1.07177	0.907519	0.895025	0.965936	0.97942	0.737135	0.864537	0.97942	0.907519	0.852635		YDL089W	1.12506	1.12506	1.36604	1.26576	1.06437	0.790041	1	0.812252	1.00696	1.04247	1.17283	1.02811	1.15669	0.90125	0.823591	0.835088	0.768438	0.952638		trehalose metabolic process
cytogamy	cytogamy	cytogamy				YGR194C	1.10191	0.986233	1.1487	0.840896	1.1487	0.864537	1.15669	0.939523	0.926588	0.993092	0.876606	0.926588	1.10191	0.90125	1.20581	1.04247	1.07923	0.876606		YNL273W	0.806642	0.913831	1.02811	1.41421	1.18921	0.913831	0.870551	0.792784	0.721965	1.19748	1.19748	1.34723	1.27456	1	0.747425	0.926588	0.870551	0.926588			0min	7min	14min
sphingolipid catabolic process; membrane lipid catabolic process						YHR104W	1.09429	1.8025	1.97247	1.76541	1.23114	1.21419	0.806642	0.972655	0.870551	0.641713	0.986233	0.939523	0.913831	0.747425	0.870551	0.840896	0.664343	0.737135		YLR272C	0.82932	0.959264	0.907519	0.678302	1.28343	0.972655	1.23114	1.01396	1.01396	1.12506	1.01396	1.08673	1.04972	0.946058	0.926588	1.05702	0.946058	1.13288		YDR074W	1.23971	1.75321	1.29235
agglutination involved in conjugation with cellular fusion; agglutination involved in conjugation; cell-cell adhesion; heterophilic cell-cell adhesion						YOR120W	1.07177	1.59107	1.41421	1.27456	0.972655	1.03526	1.02811	1.04972	1.00696	0.82932	0.712025	1.01396	1.01396	0.907519	0.907519	0.812252	0.68302	0.888843		YCL061C	0.619854	0.817902	1.48452	2.20381	1.09429	1.04972	0.806642	1.12506	0.543367	0.747425	1.09429	1.25701	1.20581	0.959264	0.882703	1.49485	0.90125	0.737135		YMR105C	0.876606	2.17347	1.82766
fructose 2,6-bisphosphate metabolic process						YDR368W	1.23114	1.22264	1.22264	1.26576	1.3566	0.920188	1.15669	0.812252	0.965936	0.864537	1.05702	0.80107	1.08673	0.852635	1.05702	0.80107	0.812252	0.82932		YML034W	0.732043	0.721965	0.566442	0.510506	0.823591	0.90125	1.6358	1.53688	1.69349	1.27456	0.933033	0.790041	0.864537	0.80107	1.08673	1.30134	1.55833	1.43396		YML100W	0.514057	3.5801	2.07053
regulation of termination of mating projection growth																																														YBR001C	0.628507	1.02811	1.58008
						mitochondrial electron transport, succinate to ubiquinone																				arabinose catabolic process																				YKL127W	1.67018	1.17283	1.37554
							0min	7min	14min	21min	28min	35min	42min	49min	56min	63min	70min	77min	84min	91min	98min	105min	112min	119min			0min	7min	14min	21min	28min	35min	42min	49min	56min	63min	70min	77min	84min	91min	98min	105min	112min	119min		YMR261C	0.959264	1.28343	1.18099
						YKL141W	1.15669	1.11729	1.41421	1.23971	1.11729	0.913831	1.10191	0.933033	1.12506	0.80107	1.10191	0.812252	1.09429	0.812252	0.993092	0.959264	0.742262	0.835088		YJR096W	1.31039	1.28343	1.47427	1.05702	1.18099	0.840896	1.07177	0.895025	1.07177	0.907519	0.895025	0.965936	0.97942	0.737135	0.864537	0.97942	0.907519	0.852635		YPR026W	0.907519	2.23457	1.24833
						YOL071W	1.11729	1.11729	1.31951	1.07177	1.04972	0.965936	1.07177	1.05702	1.18921	0.90125	1.17283	0.852635	0.888843	0.812252	0.913831	1.07177	0.835088	0.80107		YHR104W	1.09429	1.8025	1.97247	1.76541	1.23114	1.21419	0.806642	0.972655	0.870551	0.641713	0.986233	0.939523	0.913831	0.747425	0.870551	0.840896	0.664343	0.737135		YKL035W	0.63728	1.59107	1.29235
						YDR178W	1.19748	1.54756	1.44393	1.30134	1.07923	0.752623	1.09429	0.726986	0.952638	1.14076	0.913831	0.913831	1.02101	0.846745	0.926588	0.76313	0.858565	0.952638		YOR120W	1.07177	1.59107	1.41421	1.27456	0.972655	1.03526	1.02811	1.04972	1.00696	0.82932	0.712025	1.01396	1.01396	0.907519	0.907519	0.812252	0.68302	0.888843		YDR001C	0.926588	1.20581	1.30134
						YLL041C	1.07923	1.27456	1.11729	1.10191	0.732043	1.13288	1.13288	0.784584	0.812252	1.19748	0.959264	0.986233	1.14076	0.757858	0.959264	1.06437	0.959264	1.02811		YDR368W	1.23114	1.22264	1.22264	1.26576	1.3566	0.920188	1.15669	0.812252	0.965936	0.864537	1.05702	0.80107	1.08673	0.852635	1.05702	0.80107	0.812252	0.82932		YLL026W	1.07923	1.49485	1.8025
						YKL148C	1.06437	1.49485	1.98618	1.52098	1.16473	0.959264	1.02101	0.817902	0.82932	0.972655	1	1	1.03526	0.779165	0.972655	0.882703	0.716978	0.858565																						YBR126C	0.97942	1.61328	1.6358
																										acetate biosynthetic process
						trehalose biosynthetic process																					0min	7min	14min	21min	28min	35min	42min	49min	56min	63min	70min	77min	84min	91min	98min	105min	112min	119min		mitochondrial electron transport, ubiquinol to cytochrome c
							0min	7min	14min	21min	28min	35min	42min	49min	56min	63min	70min	77min	84min	91min	98min	105min	112min	119min		YPL061W	0.959264	1.89212	3.09513	2.01391	1.24833	0.90125	0.876606	0.993092	1.11729	1.22264	1.53688	1.02811	0.692555	0.450625	0.463294	0.539614	0.702222	0.757858			0min	7min	14min
						YDR074W	1.23971	1.75321	1.29235	1.29235	0.768438	0.939523	0.702222	0.858565	1.10191	1.34723	1.32869	0.840896	0.817902	0.673617	0.779165	0.939523	0.888843	1.06437		YOR374W	0.80107	5.06303	5.20537	2.48802	1.18921	0.852635	0.812252	0.619854	0.668964	0.840896	0.864537	0.939523	0.888843	0.607097	0.68302	0.646176	0.712025	1.19748		YJR048W	0.737135	0.858565	0.882703
						YMR105C	0.876606	2.17347	1.82766	1.59107	1.33793	0.946058	0.747425	0.840896	0.641713	0.650671	1.29235	0.747425	0.895025	0.790041	1.04247	1.19748	0.712025	0.90125		YER073W	0.972655	0.982821	0.993092	1.02101	1.00696	0.97942	0.90125	0.835088	1.08673	0.757858	1.47427	1.04247	1.16473	0.993092	1.05702	1.18921	0.784584	0.952638		YDR529C	0.90125	0.986233	1.3566
						YML100W	0.514057	3.5801	2.07053	1.36604	0.82932	0.747425	0.646176	0.566442	0.712025	1.10191	0.882703	1.39474	1.19748	0.895025	1.06437	1.01045	0.959264	0.812252		YOR377W	1.14076	0.687771	0.747425	0.602904	1.04972	1.40444	1.15669	1	1.01396	0.90125	1	0.913831	1.10957	1.14076	1.14076	1	1.20581	1.15669		YPR191W	0.959264	1.26576	1.23971
						YKL127W	1.67018	1.17283	1.37554	1.28343	1.43396	1.03526	1.29235	1.07923	0.773782	0.673617	0.732043	0.795536	1.01396	0.790041	1.09429	0.82932	0.952638	0.673617																						YEL039C	1.09429	1.16473	1.33793
						YMR261C	0.959264	1.28343	1.18099	0.959264	0.864537	0.972655	0.895025	0.823591	0.959264	1.15669	1.14076	1.26576	1.18099	0.920188	0.790041	0.959264	0.812252	1.09429		protein complex localization																				YJL166W	1.15669	1.47427	1.20581
						YKL035W	0.63728	1.59107	1.29235	1.36604	1.18099	1.04247	1.06437	0.946058	0.993092	0.82932	0.773782	0.76313	0.959264	0.852635	1.16473	1.23114	0.823591	0.959264			0min	7min	14min	21min	28min	35min	42min	49min	56min	63min	70min	77min	84min	91min	98min	105min	112min	119min		YFR033C	0.852635	0.913831	0.920188
						YBR126C	0.97942	1.61328	1.6358	1.21419	0.888843	0.650671	0.76313	0.864537	0.795536	1.06437	0.946058	1.12506	1.02101	0.972655	0.972655	1.15669	0.835088	1		YPR165W	1.26576	1.38511	0.952638	1.18099	1.10573	1.03526	1.18921	1.09429	1.07177	0.913831	0.864537	0.712025	0.806642	0.68302	1.10191	0.939523	1.21419	0.913831		YOR065W	0.858565	1.14076	1.8025
																										YOL083W	1.11729	1.12506	1.50525	1.32869	0.939523	1.26576	1.07177	1.09429	0.907519	0.823591	0.876606	1.00696	0.920188	0.707107	0.823591	0.835088	0.757858	1.26576		YEL024W	0.876606	1.42405	1.60214
																										YJR091C	1.12506	0.986233	1	0.864537	0.920188	0.82932	1.12506	1.19748	0.986233	1.07177	0.920188	1.07923	0.920188	0.882703	1.03526	1.07177	1.01396	1.07177		YGR183C	0.913831	1.40444	1.43396
						cytogamy																				YOL082W	1.04972	1.53688	1.54756	1.07177	1.14076	0.933033	1.04972	0.895025	0.882703	0.852635	0.852635	0.790041	0.952638	0.742262	0.986233	0.864537	0.972655	1.25701
							0min	7min	14min	21min	28min	35min	42min	49min	56min	63min	70min	77min	84min	91min	98min	105min	112min	119min
						YMR232W	12.5533	1.56917	0.972655	0.972655	0.835088	0.779165	0.784584	0.870551	0.768438	0.678302	0.784584	0.812252	0.755236	0.702222	0.737135	0.870551	0.846745	0.946058		glycerol-3-phosphate metabolic process
						YIL026C	0.817902	1.79005	1.06437	1.24833	1.03526	0.946058	0.840896	0.817902	0.926588	0.888843	1.26576	1.12506	1.1487	0.888843	1.07923	1.04972	0.702222	0.80107			0min	7min	14min	21min	28min	35min	42min	49min	56min	63min	70min	77min	84min	91min	98min	105min	112min	119min
						YBR040W	30.91	18.7654	4.50023	1.01396	0.624165	0.532185	0.615572	0.716978	0.486327	0.479632	0.441351	0.586417	0.420448	0.461691	0.50698	0.619854	0.574349	0.558644		YHL032C	1.17283	1.18099	1.23971	0.907519	0.920188	0.876606	0.678302	1.02811	1.02101	0.888843	0.965936	1.04972	1.02811	0.946058	0.90125	1.37554	0.864537	1.13288
						YHR158C	0.939523	0.784584	0.986233	1.02101	1.15669	0.876606	1.15669	0.852635	1	1.07923	1.00696	1.05702	1.18099	0.920188	1.04247	1	1.04247	1.00696		YDL022W	2.07053	2.69447	1.7411	1.12506	0.757858	1	1.07923	0.737135	0.697372	0.907519	0.876606	0.858565	0.920188	0.737135	1.03526	0.806642	1.07177	0.907519
						YCR089W	3.45815	2.60268	1.10191	0.712025	0.615572	0.812252	0.668964	0.852635	0.846745	1.08673	1.18921	0.90125	0.846745	0.80107	0.852635	1.20581	0.812252	0.888843		YOL059W	0.959264	1.56917	1.61328	1.23971	1.26576	1.13288	1.70527	1.40444	1.11729	0.817902	0.913831	0.607097	0.678302	0.668964	1.03526	0.697372	0.817902	0.716978
						YNL279W	28.443	5.75573	1.16473	0.784584	0.726986	0.817902	0.702222	0.702222	0.628507	0.779165	0.835088	1.18921	0.882703	0.784584	0.594604	0.812252	0.817902	0.959264		YIL155C	0.812252	1.54756	1.52626	1.28343	1.07177	0.757858	1.01396	0.768438	1.01396	1.21419	1.12506	0.97942	0.959264	0.659754	1.01396	0.882703	0.80107	1.01396
						YCL027W	5.54044	1.23114	0.742262	0.920188	0.68302	0.876606	0.702222	0.858565	0.479632	0.926588	1.33793	1.17283	1.05702	0.920188	0.664343	1.45397	0.858565	1.05702
						YFL026W	4.56305	2.71321	1.09429	0.646176	0.556711	0.479632	0.524858	0.586417	0.913831	1.19748	1.29235	1.04972	1.02101	0.615572	0.721965	0.646176	1.31039	1.34723
[truncated: 53 more columns]
